# Supplementary material for: Autotaxin suppresses cytotoxic T cells via LPAR5 to promote anti–PD-1 resistance in non–small cell lung cancer
Source: J Clin Invest. 2023 Sep 1;133(17):e163128. doi: 10.1172/JCI163128 (PMC10471170; doi:10.1172/JCI163128)
Supplement: Supplemental table 1 [file jci-133-163128-s124.xlsx]

## Sheet: Final - 103 DEGs
Table S1. Differentially expressed genes from 344SQ tumors treated with anti-PD-L1 versus IgG
Symbol	Wk 5_Treat vs Con_p adj	Wk 5_Treat vs Con_LogFC	Wk 7_Treat vs Con_p adj	Wk 7_Treat vs Con_LogFC	Difference_Wk 7 - Wk 5	Gene Name
Ptger4	9.67e-09	-7.52322	0.045441	1.23989	8.76311	prostaglandin E receptor 4
Cmbl	8.49e-11	-6.79422	0.0209324	1.15303	7.94725	Carboxymethylenebutenolidase homolog
Enpp2	4.21e-07	-4.35442	0.0208712	1.17605	5.53047	Ectonucleotide pyrophosphatase/phosphodiesterase family member 2
Tmem158	2.48e-08	-2.72794	0.0355468	1.14606	3.87401	transmembrane protein 158
F11r	2.25e-11	-2.52324	0.0186052	1.06688	3.59012	Junctional adhesion molecule A
Ahr	5.92e-08	-2.26405	0.0267621	1.14272	3.40677	aryl hydrocarbon receptor
Cyp51	2.87e-09	-1.99639	0.0484396	1.17282	3.16921	lanosterol 14a demethylase
Nqo2	1.63e-08	-1.92026	0.0345896	1.09323	3.01348	ribosyldihydronicotinamide dehydrogenase
Ttc23	1.88e-07	-1.73707	0.0111685	1.12824	2.86531	tetratricopeptide repeat protein 23
Kdm6b	1.34e-06	-1.6562	0.00415765	1.17817	2.83437	lysine specific demethylase 6B
Rasal2	0.000224956	-1.41241	0.00721958	1.38579	2.7982	Ras GTPase-activating protein nGAP
Map4k3	6.93e-06	-1.53884	0.00946356	1.25026	2.7891	mitogen activated protein kinase 4, 3
Ctr9	4.54e-05	-1.61204	0.0473286	1.17081	2.78285	RNA polymerase-associated protein CTR9
Pikfyve	1.8e-05	-1.59904	0.0192241	1.17872	2.77775	phosphatidylinositol 3' phosphate 5-kinase
Fzd5	9.26e-09	-1.67258	0.00294425	1.09349	2.76607	frizzled 5
Ing5	0.000258039	-1.56769	0.00467453	1.16982	2.73751	inhibitor of growth protein 5
D8Ertd82e	1.04e-08	-1.65071	0.0225069	1.06452	2.71523	inactive tyrosine protein kinase PRAG1
Pot1a	1.18e-05	-1.54673	0.0484094	1.14259	2.68931	protection of telomeres protein 1a
Ppil3	2.25e-08	-1.58029	0.00623263	1.08792	2.66821	peptidyl prolyl cis trans isomerase like 3
Atxn1	0.00207318	-1.349	0.00306222	1.27039	2.61939	Ataxin-1 (chromatin binding factor repress Notch)
Paox	1.97e-06	-1.49575	0.0300737	1.1012	2.59696	peroisomal acetyl spermine/spermidine oxidase
Akt3	0.000437004	-1.37227	0.0267206	1.2169	2.58917	RAC gamma serine/threonin protein kinase
Rbm6	2.73e-05	-1.38481	0.00222234	1.19015	2.57496	RNA binding protein 6
Crem	0.00575624	-1.37042	0.0218777	1.18122	2.55164	cAMP responsive element modulator
Bmpr2	2.53e-07	-1.44543	0.025304	1.07398	2.51941	bone morphogenetic protein receptor type II
Marf1	0.000664285	-1.34525	0.0411307	1.13624	2.48149	meiosis regulator and mRNA stability factor
Eif5b	0.00181372	-1.27001	0.0332302	1.20219	2.4722	eukaryotic translation initiation factor 5B
Bub3	7.46e-05	-1.20558	0.0214159	1.2474	2.45298	Mitotic checkpoint protein BUB3
Ppt1	1.46e-06	-1.3619	0.0170811	1.08266	2.44456	palmitoyl protein thioesterase 1
Ado	0.0034209	-1.19452	0.0368716	1.21421	2.40873	aminoethanethio dioxygenase
Tpp2	0.0362922	-1.15669	0.0415551	1.23748	2.39417	Tripeptidyl-peptidase 2
Glt28d2	5.68e-05	-1.2879	0.044263	1.09132	2.37923	glycosyltransferase 28 domain containing 2
Slc6a6	0.000442485	-1.17398	0.00227107	1.19495	2.36893	Sodium and choride dependent taurine transporter
Pign	0.00430095	-1.22118	0.0467134	1.14174	2.36292	phosphatidyllinostiol glycan anchor biosynthesis, class N
Sfswap	0.00083471	-1.23979	0.0448268	1.11418	2.35397	splicing factor, suppressor of white-apricot homolog
Yipf5	0.00101999	-1.11964	0.0247499	1.22942	2.34906	protein YIPF5
Phc3	0.00418935	-1.12494	0.0200437	1.21619	2.34112	polyhomeotic-like protein 3
Gna13	0.000337017	-1.20752	0.00620451	1.12832	2.33585	guanine nucleotide binding protein subunit alpha 13
Nfix	5.56e-05	-1.22741	0.0234368	1.10205	2.32946	nuclear factor 1X type
Prorsd1	0.0208252	-1.16876	0.0327089	1.15325	2.32201	prolyl tRNA synthetase associated domain containing protein 1
Braf	0.0476083	-1.15187	0.0173656	1.15246	2.30433	proto-oncogene B-Raf murine sarcoma viral oncogene homolog B
Uba6	0.0173018	-1.15031	0.0211619	1.14429	2.2946	ubiquitin like modifer activating enzyme 6
Cs	3.39e-05	-1.2204	0.0310729	1.07157	2.29197	citrate synthase
Thumpd3	8.66e-05	-1.20599	0.0459622	1.07032	2.27631	THUMP domain containing protein 3
Golga3	3.38e-05	-1.18896	0.00639473	1.0836	2.27256	golgin subfamily A member 3
Aspm	1.59e-05	-1.21104	0.0351105	1.06032	2.27137	abnormal spindle-like microcephaly associated protein
Yy1	0.000514986	-1.14986	0.0308508	1.11885	2.26871	yin yang 1
Pex16	0.000253639	-1.18538	0.0367295	1.07806	2.26344	Peroxisomal membrane protein PEX16
Rell1	0.000332302	-1.17588	0.0327014	1.0792	2.25508	RELT like protein 1
Ago2	0.0455555	-1.11759	0.00036443	1.13435	2.25194	protein argonaute-2
Derl2	0.000143865	-1.17893	0.036866	1.06946	2.24839	Derlin2
Lpp	0.00290429	-1.14151	0.0172477	1.10251	2.24401	lipoma-preferred partner
Fdxr	0.00636118	-1.13854	0.0429067	1.09484	2.23338	ferredoxin reductase
Krt8	1.77e-07	-1.19886	0.0260964	1.03417	2.23303	keratin8
Slc25a44	0.00393542	-1.13491	0.0399383	1.08643	2.22135	solute carrier family 25 member 44
Pank3	0.000484345	-1.15164	0.0416943	1.06889	2.22053	pantothenate kinase 3
Met	5.82e-05	-1.14316	0.0480168	1.0466	2.18977	tyrosine protein kinase Met
Ankrd46	0.000178062	-1.11364	0.0373984	1.04613	2.15977	ankyrin repeat domain containing protein 46
S100a4	0.00194405	1.03901	0.0181147	-1.0266	-2.06561	proteon S100 A4
Mettl1	0.0366169	1.04825	0.0469373	-1.0457	-2.09395	methyltransferase tRNA guanine N7
Anapc11	0.000716283	1.06842	0.0412973	-1.03369	-2.10211	anaphase promoting complex subunit 11
Tbx2	0.0160518	1.07304	0.0460317	-1.05875	-2.13179	T-box transcription factor 2
Tnfaip1	0.0205789	1.0942	0.047591	-1.07879	-2.17299	BTB/POZ domain-contianing adapter for CUL3-mediated RhoA degradation protein 2
Caps2	0.0415218	1.08716	0.00851456	-1.1197	-2.20686	calcyphosin-2
Mypop	0.0168758	1.11663	0.039202	-1.09783	-2.21446	Myb-related transcription factor, partner of profilin.
Snhg12	0.000155393	1.18676	0.034025	-1.07443	-2.2612	small nucleolar RNA host gene 12
Samd4b	0.0496961	1.12736	0.039418	-1.13435	-2.26171	Protein smaug homolog 2
Fignl1	0.00636619	1.111	0.0380607	-1.17039	-2.28139	fidgetin like protein 1
Commd9	0.000528126	1.15263	0.0204929	-1.14237	-2.295	COMM domain containing protein 9
Sbf1	0.0058283	1.18013	0.0499567	-1.11655	-2.29668	myotubularin-related protein 5
Polr2f	1.32e-06	1.25821	0.046238	-1.04885	-2.30707	DNA-directed RNA polymerase I, II, and III subunit RPABC2
Ing1	0.00404147	1.13655	0.0283876	-1.17144	-2.30799	Inhibitor of growth protein 1
Vps9d1	0.0268963	1.13849	0.000144776	-1.18312	-2.3216	VPS9 domain containing protein 1
Bid	4.68e-08	1.27987	0.0180679	-1.04311	-2.32299	BH3 interacting domain death agonist
Rnf217	0.00803669	1.16789	0.00922772	-1.16361	-2.33151	E3 ubiquitin protein ligase RNF217
Crtc2	0.011307	1.20478	0.0313428	-1.12935	-2.33413	CREB- regulated transcription coactivator 2
Hsf1	8.46e-05	1.25232	0.0374927	-1.08873	-2.34104	heat shock factor protein 1
Trpm6	0.0262139	1.18496	0.0482089	-1.16119	-2.34615	transient receptor potential cation channel subfamily M member 6
Ttc7	0.0482774	1.22529	0.0278163	-1.12642	-2.35172	tetratricopeptide repeat protein 7A
Dyrk1a	0.0018493	1.21368	0.0115255	-1.15401	-2.36769	dual specificity tyrosine-phosphorylation-regulation kinase 1A
Thrsp	0.00937548	1.2014	0.0207348	-1.172	-2.37341	Thyroid hormone inducible hepatic protein
Got2	3.78e-05	1.29043	0.0492099	-1.08451	-2.37494	glutamic-oxaloacetic transaminase 2
Tbc1d20	0.02286	1.31776	4.12e-05	-1.09339	-2.41115	TBC1 domain family member 20
Brd7	2.25e-08	1.36715	0.0201589	-1.04783	-2.41498	bromodomain containing protein 7
Tomm70a	0.00249299	1.16227	0.00232066	-1.28354	-2.44581	Mitochondrial import receptor subunit TOM70
Igf2bp1	7.76e-06	1.33316	0.0265145	-1.11267	-2.44583	insulin-like growth factor 2-binding protein 1
Dnajc27	0.0141413	1.2863	0.0398231	-1.17416	-2.46046	DnaJ homolog subfamily C member 27
Suv420h1	5.94e-05	1.29956	0.0484544	-1.16103	-2.46059	histone lysine N methyltransferase
Tial1	0.00410952	1.3797	0.0494512	-1.12486	-2.50456	nucleolysin TIAR
Entpd7	0.011228	1.32486	0.0246474	-1.18865	-2.51351	ectonucleoside triphosphate diphosphohydrolase 7
Sltm	1.61e-08	1.47334	0.0220407	-1.05459	-2.52793	SAFB-like transcription modulator
Tspan5	1.27e-06	1.5123	0.0105109	-1.12086	-2.63317	tetraspanin-5
Upf1	0.000235265	1.4858	0.0275797	-1.20155	-2.68735	regulator of nonsense transcripts 1
Phldb1	1.23e-06	1.55254	0.0164879	-1.16107	-2.71361	pleckstrin homology like domain family B member 1
Slmo1	0.0010132	1.61368	0.0412134	-1.14466	-2.75834	preli domain containing protein 3A
Pcnx	8.24e-06	1.56645	0.0234631	-1.23897	-2.80541	pecanex-like protein 1
Lmo7	1.84e-08	1.80839	0.0327615	-1.0803	-2.88869	LIM domain only protein 7
Snhg1	1.66e-08	1.80811	0.0139447	-1.09323	-2.90134	small nucleolar RNA host gene 1
Tnpo2	0.000256445	1.83873	0.0264153	-1.13535	-2.97408	Transportin-2
Sc5d	6.45e-09	1.75735	0.0161826	-1.22973	-2.98707	Lathosterol oxidase
Nt5c2	4.12e-09	1.90043	0.00348427	-1.17483	-3.07526	cytosolic purine 5' nucleotidase
Il13ra1	1.19e-07	2.32434	0.00194824	-1.31457	-3.63892	Interleukin-13 receptor subunit alpha 1
Pard3	4.49e-11	7.0426	0.0135743	-1.16286	-8.20547	partitioning defective 3 homolog

## Sheet: Overlap - 225 DEGs
Symbol	Wk 7 Treat vs Con LogFC	Wk 7 Treat vs Con p adj	Wk 5 Treat vs Con LogFC	Wk 5 Treat vs Con p adj
Ptger4	1.23989	0.045441	-7.52322	9.67e-09
Pard3	-1.16286	0.0135743	7.0426	4.49e-11
Cmbl	1.15303	0.0209324	-6.79422	8.49e-11
Enpp2	1.17605	0.0208712	-4.35442	4.21e-07
Tmem158	1.14606	0.0355468	-2.72794	2.48e-08
F11r	1.06688	0.0186052	-2.52324	2.25e-11
Ahr	1.14272	0.0267621	-2.26405	5.92e-08
Il13ra1	-1.31457	0.00194824	2.32434	1.19e-07
Nqo2	1.09323	0.0345896	-1.92026	1.63e-08
Cyp51	1.17282	0.0484396	-1.99639	2.87e-09
Lmo7	-1.0803	0.0327615	1.80839	1.84e-08
Snhg1	-1.09323	0.0139447	1.80811	1.66e-08
Tnpo2	-1.13535	0.0264153	1.83873	0.000256445
Nt5c2	-1.17483	0.00348427	1.90043	4.12e-09
D8Ertd82e	1.06452	0.0225069	-1.65071	1.04e-08
Ttc23	1.12824	0.0111685	-1.73707	1.88e-07
Fzd5	1.09349	0.00294425	-1.67258	9.26e-09
Ppil3	1.08792	0.00623263	-1.58029	2.25e-08
Sc5d	-1.22973	0.0161826	1.75735	6.45e-09
Slmo1	-1.14466	0.0412134	1.61368	0.0010132
Kdm6b	1.17817	0.00415765	-1.6562	1.34e-06
Sltm	-1.05459	0.0220407	1.47334	1.61e-08
Ctr9	1.17081	0.0473286	-1.61204	4.54e-05
Paox	1.1012	0.0300737	-1.49575	1.97e-06
Pikfyve	1.17872	0.0192241	-1.59904	1.8e-05
Pot1a	1.14259	0.0484094	-1.54673	1.18e-05
Tspan5	-1.12086	0.0105109	1.5123	1.27e-06
Bmpr2	1.07398	0.025304	-1.44543	2.53e-07
Ing5	1.16982	0.00467453	-1.56769	0.000258039
Phldb1	-1.16107	0.0164879	1.55254	1.23e-06
Brd7	-1.04783	0.0201589	1.36715	2.25e-08
Pcnx	-1.23897	0.0234631	1.56645	8.24e-06
Ppt1	1.08266	0.0170811	-1.3619	1.46e-06
Upf1	-1.20155	0.0275797	1.4858	0.000235265
Map4k3	1.25026	0.00946356	-1.53884	6.93e-06
Bid	-1.04311	0.0180679	1.27987	4.68e-08
Tial1	-1.12486	0.0494512	1.3797	0.00410952
Tbc1d20	-1.09339	4.12e-05	1.31776	0.02286
Polr2f	-1.04885	0.046238	1.25821	1.32e-06
Igf2bp1	-1.11267	0.0265145	1.33316	7.76e-06
Got2	-1.08451	0.0492099	1.29043	3.78e-05
Marf1	1.13624	0.0411307	-1.34525	0.000664285
Glt28d2	1.09132	0.044263	-1.2879	5.68e-05
Rbm6	1.19015	0.00222234	-1.38481	2.73e-05
Crem	1.18122	0.0218777	-1.37042	0.00575624
Krt8	1.03417	0.0260964	-1.19886	1.77e-07
Hsf1	-1.08873	0.0374927	1.25232	8.46e-05
Aspm	1.06032	0.0351105	-1.21104	1.59e-05
Cs	1.07157	0.0310729	-1.2204	3.39e-05
Akt3	1.2169	0.0267206	-1.37227	0.000437004
Thumpd3	1.07032	0.0459622	-1.20599	8.66e-05
Suv420h1	-1.16103	0.0484544	1.29956	5.94e-05
Entpd7	-1.18865	0.0246474	1.32486	0.011228
Nfix	1.10205	0.0234368	-1.22741	5.56e-05
Sfswap	1.11418	0.0448268	-1.23979	0.00083471
Snhg12	-1.07443	0.034025	1.18676	0.000155393
Derl2	1.06946	0.036866	-1.17893	0.000143865
Pex16	1.07806	0.0367295	-1.18538	0.000253639
Golga3	1.0836	0.00639473	-1.18896	3.38e-05
Dnajc27	-1.17416	0.0398231	1.2863	0.0141413
Met	1.0466	0.0480168	-1.14316	5.82e-05
Rell1	1.0792	0.0327014	-1.17588	0.000332302
Ttc7	-1.12642	0.0278163	1.22529	0.0482774
Pank3	1.06889	0.0416943	-1.15164	0.000484345
Gna13	1.12832	0.00620451	-1.20752	0.000337017
Pign	1.14174	0.0467134	-1.22118	0.00430095
Crtc2	-1.12935	0.0313428	1.20478	0.011307
Ankrd46	1.04613	0.0373984	-1.11364	0.000178062
Atxn1	1.27039	0.00306222	-1.349	0.00207318
Sbf1	-1.11655	0.0499567	1.18013	0.0058283
Eif5b	1.20219	0.0332302	-1.27001	0.00181372
Dyrk1a	-1.15401	0.0115255	1.21368	0.0018493
Slc25a44	1.08643	0.0399383	-1.13491	0.00393542
Fdxr	1.09484	0.0429067	-1.13854	0.00636118
Lpp	1.10251	0.0172477	-1.14151	0.00290429
Anapc11	-1.03369	0.0412973	1.06842	0.000716283
Yy1	1.11885	0.0308508	-1.14986	0.000514986
Thrsp	-1.172	0.0207348	1.2014	0.00937548
Trpm6	-1.16119	0.0482089	1.18496	0.0262139
Rasal2	1.38579	0.00721958	-1.41241	0.000224956
Mypop	-1.09783	0.039202	1.11663	0.0168758
Tnfaip1	-1.07879	0.047591	1.0942	0.0205789
Tbx2	-1.05875	0.0460317	1.07304	0.0160518
Prorsd1	1.15325	0.0327089	-1.16876	0.0208252
S100a4	-1.0266	0.0181147	1.03901	0.00194405
Commd9	-1.14237	0.0204929	1.15263	0.000528126
Uba6	1.14429	0.0211619	-1.15031	0.0173018
Rnf217	-1.16361	0.00922772	1.16789	0.00803669
Mettl1	-1.0457	0.0469373	1.04825	0.0366169
Braf	1.15246	0.0173656	-1.15187	0.0476083
Samd4b	-1.13435	0.039418	1.12736	0.0496961
Ago2	1.13435	0.00036443	-1.11759	0.0455555
Ado	1.21421	0.0368716	-1.19452	0.0034209
Slc6a6	1.19495	0.00227107	-1.17398	0.000442485
Caps2	-1.1197	0.00851456	1.08716	0.0415218
Ing1	-1.17144	0.0283876	1.13655	0.00404147
Bub3	1.2474	0.0214159	-1.20558	7.46e-05
Vps9d1	-1.18312	0.000144776	1.13849	0.0268963
Fignl1	-1.17039	0.0380607	1.111	0.00636619
Tpp2	1.23748	0.0415551	-1.15669	0.0362922
Phc3	1.21619	0.0200437	-1.12494	0.00418935
Yipf5	1.22942	0.0247499	-1.11964	0.00101999
Tomm70a	-1.28354	0.00232066	1.16227	0.00249299
Zfp787	1.25606	0.0336081	1.14901	0.044618
Zfp871	1.18161	0.000556765	1.10951	0.00507812
Khdrbs1	1.19264	0.010048	1.12999	0.021409
Pla2g2c	-1.18498	0.00835508	-1.14017	0.0330491
Kcnq2	-1.19404	0.00846401	-1.16234	0.0209217
D10Bwg1070e	-1.17105	0.0116242	-1.14128	0.0297333
Chtf8	1.09992	0.0126848	1.0757	0.0486615
Ing4	-1.28213	0.0153208	-1.25608	0.0241132
Rnf168	1.13084	0.030524	1.10835	0.0438149
Rassf9	-1.0688	0.00420737	-1.05283	0.0183307
C87436	-1.26887	0.0479478	-1.25285	0.00737025
Rhobtb3	1.14563	0.00327489	1.13156	0.00586752
Tfap2e	-1.07164	0.00787346	-1.0652	0.0131985
Erich2	1.19808	0.000876385	1.1931	0.00102502
Spock3	-1.15056	0.0120866	-1.14632	0.014005
Nomo1	-1.06617	0.0481305	-1.06559	0.0336713
Fam179b	1.23926	0.0450077	1.24256	2.12e-05
Fam219aos	-1.09456	0.00243857	-1.09997	0.00173117
S1pr1	-1.12284	0.046106	-1.13392	0.0313508
Ppm1a	-1.1216	0.0111189	-1.13891	0.000265231
Kcnq4	-1.05818	0.0419387	-1.07651	0.0106495
St6galnac2	1.24193	0.0147803	1.26487	0.00939938
Notch4	1.1087	0.0177588	1.13131	0.00649359
Tfam	1.13159	0.0388528	1.15835	0.0161777
Cyb5r3	1.18669	0.037608	1.21648	0.00465481
Wnt5b	1.30756	0.0264047	1.34213	0.0162805
Wbp11	-1.07742	0.0109871	-1.11411	0.00110706
Rnf41	1.15944	0.00438809	1.20929	0.000872444
AA467197	-1.36158	0.0126805	-1.42522	0.00571823
Cend1	1.07704	0.02507	1.12771	0.00147155
Hic2	-1.08518	0.042384	-1.13679	0.0247161
Aknaos	1.05703	0.0321368	1.10894	0.000801832
Parva	-1.10484	0.0402707	-1.16167	0.0043767
Cep192	1.08983	0.0412985	1.14873	0.00293137
Snrpg	-1.03168	0.00740621	-1.09198	5.39e-06
Slc25a51	1.07817	0.0240751	1.14326	0.000744335
Ttc39b	1.16985	0.0253435	1.24377	0.00394127
Rhoa	-1.162	0.0152353	-1.23869	0.000982429
Clcn3	1.09487	0.0336525	1.16917	0.00206364
Appbp2	1.13713	0.0284852	1.21537	8.06e-05
Dis3l2	-1.25681	0.0313922	-1.34461	0.00768106
Pilrb1	-1.22943	0.0383715	-1.3191	0.00813896
Ppp6r3	1.24942	0.0278597	1.34834	0.000176999
Cdk14	1.11915	0.0202327	1.21187	0.000783469
Pilra	-1.12648	0.0206549	-1.22098	0.000909561
Lrrc27	1.22984	0.0235919	1.34188	0.00331896
Smarca5	1.20067	0.0188908	1.31277	5.18e-06
Fmo5	-1.28387	0.00257123	-1.41352	0.0033603
Hspa4	1.13955	0.0132036	1.25861	2.4e-05
Ttn	-1.10649	0.0355221	-1.22301	0.0341205
Strbp	1.13785	0.0379427	1.26515	0.00101755
Rap1b	1.04733	0.019004	1.17386	0.00543669
Snap25	-1.1311	0.0408896	-1.27115	0.0342551
Fus	-1.14135	0.0470944	-1.2843	0.00124727
Cetn1	1.10368	0.0418006	1.24455	0.000354329
Daglb	-1.20199	0.00526349	-1.35845	0.00017625
Pde7a	1.10639	0.0233753	1.2514	0.000591328
Eif4g3	-1.13901	0.0439442	-1.30178	0.00791725
BC003965	-1.0374	0.00548442	-1.18897	4.87e-08
Ttr	-1.20213	0.0478138	-1.37844	0.0106449
Tpcn2	-1.13234	0.035927	-1.29918	0.000406491
Ptpn23	-1.10127	0.0048962	-1.26469	9.72e-06
Numa1	-1.09384	0.00190447	-1.25658	2.22e-06
Ssx2ip	1.14992	0.0116165	1.32101	1.63e-05
BC004004	-1.0766	0.029284	-1.24519	2.47e-05
Trmt1	1.14146	0.0328416	1.32428	1.39e-05
Arhgap19	1.09807	0.0172651	1.28181	2.67e-05
Hnrnpll	1.07052	0.0237218	1.25644	7.29e-06
Arhgap22	1.08317	0.0101611	1.27151	5.04e-06
Erf	-1.05757	0.0277567	-1.24489	2.85e-06
Samm50	-1.10821	0.0456591	-1.30877	1.6e-06
Pdcd4	1.08329	0.0138093	1.28708	5.32e-06
Commd5	-1.16109	0.0362781	-1.38394	7.38e-05
Paip1	-1.16869	0.0241674	-1.39557	0.000348234
Inhba	-1.09511	0.0325162	-1.31406	2.65e-05
Herc2	-1.22136	0.0185483	-1.47664	1.69e-06
Ptk2b	-1.11629	0.0242417	-1.34962	3.55e-05
Mycbp2	1.0783	0.029538	1.3063	6.62e-06
Preb	1.05434	0.0321799	1.28765	7.58e-07
Xpr1	-1.16455	0.0255307	-1.42362	2.14e-06
Ube2g2	1.20402	0.00698296	1.47552	2.79e-06
Psenen	-1.04651	0.0362986	-1.30363	1.61e-07
Smug1	1.12181	0.00338952	1.40177	1.48e-06
Zbtb20	-1.21364	0.00330449	-1.51925	4.88e-05
Tspan1	-1.21176	0.00654402	-1.59004	0.0069357
Cdkn2d	1.05167	0.0440588	1.38003	1.01e-07
S100a16	-1.05509	0.0171019	-1.38879	3.14e-08
Samd4	1.12272	0.045504	1.49857	5.75e-07
Rif1	1.08051	0.021236	1.4485	3.69e-07
Znhit1	-1.05801	0.00740661	-1.43424	1.17e-08
Bbs12	1.08679	0.0094054	1.48612	9.83e-08
Wls	1.15152	0.0125572	1.57699	3.92e-06
Lsm6	1.11605	0.0150554	1.53159	1.13e-06
Abcb7	1.07101	0.0269558	1.48753	9.84e-08
Fam117b	-1.18934	0.0243948	-1.6571	6.46e-09
Tead2	-1.10205	0.0435308	-1.55228	1.92e-06
Dynlt3	1.04724	0.031883	1.48073	1.09e-08
Incenp	1.13458	0.0218225	1.62115	3.75e-06
Slc7a1	1.04476	0.0126882	1.49866	2.04e-09
Rfwd3	1.05798	0.0140348	1.51821	9.85e-09
Pvt1	1.09695	0.0359323	1.59702	3.93e-05
Akap13	-1.16684	0.00589459	-1.7181	1.29e-08
Fam178a	1.07671	0.0312454	1.61189	4.96e-08
Rrp36	1.08619	0.0327279	1.66483	7.94e-08
Nusap1	-1.06038	0.0380814	-1.62683	0.00531896
Stc1	-1.17557	0.0287778	-1.83189	0.00351712
Ireb2	1.10188	0.0284117	1.73851	1.25e-07
Zfp354c	1.16846	0.0294314	1.95914	6.28e-08
Nbeal2	-1.10519	0.0478223	-1.91783	3.17e-08
Ifit2	1.0447	0.0388445	1.90778	1.33e-10
Zbtb44	1.10964	0.0136414	2.20586	3.44e-06
Uggt2	1.1735	0.0350228	2.41724	2.52e-07
Anp32a	-1.08908	0.000742445	-2.25809	4.36e-06
Slc40a1	-1.27724	0.0404485	-2.66137	4.35e-06
Tmem117	1.10854	0.023185	2.59127	4.72e-09
Vapb	-1.14068	0.0133339	-2.72234	8.13e-09
Acat1	1.08257	0.000541481	2.58975	5.16e-14
Fn1	-1.06288	0.0412558	-2.74905	2.74e-11
Mmgt1	1.18858	0.00594611	3.30941	6.22e-09
Slc44a2	1.14052	0.0307503	4.79741	9.33e-10
Ugt2b34	-1.17444	0.0408247	-23.1956	1.01e-12
Lgals2	-1.06599	0.0289585	-29.5908	5.16e-14

## Sheet: week5
ID	ANOVA F Value	ANOVA P Value	Con wk5	Treat wk5	Wk 5 Treat vs Con Diff	Wk5 Treat vs Con p adj	Wk5 Treat vs Con LogFC	GenBank	Symbol	UniGene	Chrom	Description
1418884_x_at	71.9938	3.95e-06	6.33428	7.36064	1.02636	8.64e-06	2.03688	BB450829	S100a10	Mm.1	3	S100 calcium binding protein A10 (calpactin)
1418884_x_at	25.3258	0.000194798	10.0655	10.4019	0.336424	0.000659899	1.26262	NM_009272	Srm	Mm.10	4	spermidine synthase
1418884_x_at	15.6953	0.00102905	7.54343	7.27756	-0.265871	0.00407973	-1.20236	BG067039	Amot	Mm.100068	X	angiomotin
1418884_x_at	8.5334	0.00711354	5.63999	5.94992	0.30993	0.0105268	1.23965	BM249644	Brwd3	Mm.100112	X	bromodomain and WD repeat domain containing 3
1418884_x_at	42.3485	2.96e-05	4.72497	5.50049	0.775516	6.09e-05	1.7118	BB238025	Zxdc	Mm.100116	6	ZXD family zinc finger C
1418884_x_at	11.3494	0.00296854	6.95182	7.23226	0.280439	0.00771745	1.21456	BB120903	Pnisr	Mm.100117	4	PNN interacting serine/arginine-rich
1418884_x_at	224.399	4.66e-08	7.90129	9.12942	1.22813	9.97e-08	2.34262	NM_010590	Ajuba	Mm.100253	14	ajuba LIM protein
1418884_x_at	39.2445	3.93e-05	7.05908	6.66422	-0.394854	0.000193226	-1.31481	BQ031479	Jmy	Mm.100273	13	junction-mediating and regulatory protein
1418884_x_at	3.58093	0.0661962	5.08009	5.50396	0.423869	0.0490248	1.34152	BC004011	Dhdds	Mm.100290	4	dehydrodolichyl diphosphate synthase
1418884_x_at	31.9564	8.39e-05	8.10483	7.84969	-0.255138	0.000316361	-1.19345	BC019504	Tbl3	Mm.100353	17	transducin (beta)-like 3
1418884_x_at	39.3422	3.89e-05	9.3859	9.11362	-0.27228	6.54e-05	-1.20772	AK004804	Smad4	Mm.100399	18	SMAD family member 4
1418884_x_at	10.422	0.00387863	7.39582	7.64966	0.253844	0.00813298	1.19238	BB041813	Srfbp1	Mm.100617	18	serum response factor binding protein 1
1418884_x_at	12.2338	0.00233649	5.96987	5.75218	-0.21769	0.00139048	-1.16287	BB038463	Atrip	Mm.100622	9	ATR interacting protein
1418884_x_at	12.9342	0.00195161	7.63008	7.27892	-0.351158	0.00258856	-1.27558	BC027337	Tada1	Mm.100665	1	transcriptional adaptor 1
1418884_x_at	5.87522	0.0202358	7.07282	7.17252	0.0997	0.0187144	1.07155	AK004737	Nuak2	Mm.100666	1	NUAK family, SNF1-like kinase, 2
1418884_x_at	15.9746	0.000969715	7.33951	6.91491	-0.424609	0.000679185	-1.34221	AV209892	Pkig	Mm.10091	2	protein kinase inhibitor, gamma
1418884_x_at	15.6106	0.00104796	5.01169	5.46339	0.451702	0.00126947	1.36765	BC026570	Zdhhc1	Mm.100917	8	zinc finger, DHHC domain containing 1
1418884_x_at	37.464	4.67e-05	6.26051	5.9003	-0.360216	0.000127956	-1.28362	AA960125	Mcee	Mm.10093	7	methylmalonyl CoA epimerase
1418884_x_at	7.5116	0.010305	7.39478	7.57843	0.183648	0.0159273	1.13575	NM_007744	Comt	Mm.100940	16	catechol-O-methyltransferase
1418884_x_at	8.27175	0.00779682	5.86895	6.10274	0.233788	0.00664029	1.17592	BB026731	Hps6	Mm.101110	19	Hermansky-Pudlak syndrome 6
1418884_x_at	26.7452	0.000160147	7.55652	7.13823	-0.418286	0.000366022	-1.33634	BI871826	Rnf121	Mm.101141	7	ring finger protein 121
1418884_x_at	25.5528	0.000188667	7.25595	7.57552	0.319568	0.000229827	1.24796	NM_018826	Irx5	Mm.101153	8	Iroquois related homeobox 5 (Drosophila)
1418884_x_at	11.4641	0.00287544	6.30136	5.86864	-0.432724	0.00412345	-1.34978	BG072867	Prx	Mm.10119	7	periaxin
1418884_x_at	5.24417	0.0271361	6.37975	6.06523	-0.314518	0.032871	-1.2436	NM_009879	Ift81	Mm.10125	5	intraflagellar transport 81
1418884_x_at	9.80398	0.00468366	5.05298	4.70878	-0.3442	0.0473812	-1.26945	BB402666	Pank2	Mm.101264	2	pantothenate kinase 2
1418884_x_at	18.5287	0.00058472	8.08257	7.68433	-0.39824	0.00110536	-1.3179	BC016187	Tmub2	Mm.101274	11	transmembrane and ubiquitin-like domain containing 2
1418884_x_at	200.686	7.24e-08	2.46159	6.46603	4.00445	1.67e-07	16.0494	BB449568	Bend4	Mm.101339	5	BEN domain containing 4
1418884_x_at	34.2747	6.49e-05	7.34254	6.72927	-0.613268	0.000102461	-1.52972	AK011680	Rnaseh1	Mm.10152	12	ribonuclease H1
1418884_x_at	7.51489	0.0102922	5.35413	5.62146	0.267332	0.0172927	1.20358	BF467207	Depdc5	Mm.101524	5	DEP domain containing 5
1418884_x_at	107.876	8.25e-07	4.96847	3.68015	-1.28832	1.33e-06	-2.44244	BB073366	Mb21d1	Mm.101559	9	Mab-21 domain containing 1
1418884_x_at	42.9344	2.81e-05	7.5605	7.12181	-0.438689	7.16e-05	-1.35537	BB089035	Exog	Mm.101578	9	endo/exonuclease (5'-3'), endonuclease G-like
1418884_x_at	8.18594	0.0080386	4.23809	3.90723	-0.330863	0.0469522	-1.25777	AA215276	Inca1	Mm.101581	11	inhibitor of CDK, cyclin A1 interacting protein 1
1418884_x_at	30.534	9.91e-05	3.8214	4.65813	0.836728	0.000422436	1.78599	BB361173	Ccdc127	Mm.101586	13	coiled-coil domain containing 127
1418884_x_at	146.368	2.5e-07	4.7452	1.97673	-2.76847	6.43e-07	-6.81384	NM_010016	Cd55	Mm.101591	1	CD55 antigen
1418884_x_at	31.9447	8.4e-05	7.00447	7.35554	0.351067	0.000122802	1.2755	BI080272	Cggbp1	Mm.10160	16	CGG triplet repeat binding protein 1
1418884_x_at	106.807	8.58e-07	6.49593	5.86573	-0.630202	1.6e-06	-1.54778	BG064841	Kif7	Mm.101633	7	kinesin family member 7
1418884_x_at	4.15389	0.0476205	4.26208	3.87815	-0.383936	0.0436204	-1.3049	AK007503	Ydjc	Mm.101656	16	YdjC homolog (bacterial)
1418884_x_at	684.095	5.59e-10	7.88609	4.77085	-3.11525	3.23e-09	-8.66529	AK002335	Tpmt	Mm.10169	13	thiopurine methyltransferase
1418884_x_at	132.186	3.73e-07	7.50584	8.20911	0.703262	1.12e-06	1.62818	AI852300	Ildr2	Mm.101743	1	immunoglobulin-like domain containing receptor 2
1418884_x_at	75.1832	3.34e-06	5.07207	4.10297	-0.969098	4.76e-06	-1.95762	BB128741	9630033F20Rik	Mm.101836	6	RIKEN cDNA 9630033F20 gene
1418884_x_at	34.2536	6.5e-05	5.17697	5.88888	0.711912	4.91e-05	1.63797	AW553317	Dpf1	Mm.101885	7	D4, zinc and double PHD fingers family 1
1418884_x_at	11.799	0.00262367	10.4888	10.5827	0.0939257	0.00622147	1.06727	BC011105	Rap1a	Mm.101922	3	RAS-related protein-1a
1418884_x_at	23.0714	0.00027156	4.27021	3.86385	-0.406354	0.0114698	-1.32533	BC005604	Dnajc28	Mm.101927	16	DnaJ (Hsp40) homolog, subfamily C, member 28
1418884_x_at	77.264	3.01e-06	8.6031	8.33701	-0.266087	1.8e-05	-1.20254	BB461269	Grk6	Mm.10193	13	G protein-coupled receptor kinase 6
1418884_x_at	330.512	1.01e-08	5.48022	4.0755	-1.40471	2.47e-08	-2.64765	NM_007647	Entpd5	Mm.10211	12	ectonucleoside triphosphate diphosphohydrolase 5
1418884_x_at	140.423	2.95e-07	7.80859	8.69719	0.8886	7.16e-07	1.85138	AV291373	Tshz1	Mm.102136	18	teashirt zinc finger family member 1
1418884_x_at	16.6625	0.000840808	9.58979	9.4843	-0.105489	0.0151362	-1.07586	NM_011656	Tuft1	Mm.10214	3	tuftelin 1
1418884_x_at	14.9766	0.00120402	3.42289	4.00656	0.583666	0.00664083	1.49865	BB255999	Skida1	Mm.102183	2	SKI/DACH domain containing 1
1418884_x_at	110.329	7.56e-07	3.52023	6.23171	2.71149	1.88e-06	6.54997	AW493252	Gm22	Mm.102191	8	predicted gene 22
1418884_x_at	4.82759	0.0333405	11.4673	11.6031	0.135782	0.0488705	1.09869	BF143638	Cdc42	Mm.1022	4	cell division cycle 42
1418884_x_at	1027.14	1.11e-10	4.96185	6.85608	1.89423	3.9e-10	3.71725	NM_018865	Wisp1	Mm.10222	15	WNT1 inducible signaling pathway protein 1
1418884_x_at	9.62233	0.00495916	6.40525	6.6777	0.272443	0.0224199	1.20785	BM237732	Atg4a	Mm.102230	X	autophagy related 4A, cysteine peptidase
1418884_x_at	30.3168	0.000101686	5.7659	5.3883	-0.377599	0.000406491	-1.29918	BC025890	Tpcn2	Mm.102235	7	two pore segment channel 2
1418884_x_at	4.42173	0.0411747	2.96188	3.26773	0.305859	0.0349949	1.23615	AV076187	1810010D01Rik	Mm.102235	7	RIKEN cDNA 1810010D01 gene
1418884_x_at	50.193	1.56e-05	5.89006	6.88014	0.99008	2.99e-05	1.98629	BC018613	Scamp5	Mm.102278	9	secretory carrier membrane protein 5
1418884_x_at	42.1102	3.02e-05	9.48824	9.96196	0.473715	8.49e-05	1.38868	AF060490	Srsf10	Mm.10229	4	serine/arginine-rich splicing factor 10
1418884_x_at	91.8899	1.54e-06	8.46592	8.2031	-0.262829	6.15e-06	-1.19983	BC005741	Tnrc6a	Mm.102305	7	trinucleotide repeat containing 6a
1418884_x_at	18.5112	0.000586627	7.49676	7.91328	0.416524	0.00258359	1.33471	AF155372	Nfkb2	Mm.102365	19	nuclear factor of kappa light polypeptide gene enhancer in B cells 2, p49/p100
1418884_x_at	46.1094	2.15e-05	5.49658	6.09125	0.594663	6.26e-05	1.51012	BB351953	Rhobtb2	Mm.102367	14	Rho-related BTB domain containing 2
1418884_x_at	32.4063	7.97e-05	12.9899	13.1249	0.135004	0.000210161	1.0981	NM_009078	Rpl19	Mm.10247	11	ribosomal protein L19
1418884_x_at	11.4281	0.00290423	5.21235	6.18518	0.972831	0.00379151	1.96269	NM_028785	Dock8	Mm.102485	19	dedicator of cytokinesis 8
1418884_x_at	23.9509	0.000237762	7.99579	7.64923	-0.346553	0.000397488	-1.27152	BB756522	Vcpkmt	Mm.102487	12	valosin containing protein lysine (K) methyltransferase
1418884_x_at	5.27354	0.0267552	10.2491	10.0928	-0.156304	0.0287317	-1.11443	BC026372	Ndfip1	Mm.102496	18	Nedd4 family interacting protein 1
1418884_x_at	9.89423	0.00455388	9.27963	9.04506	-0.234573	0.00479389	-1.17656	NM_010902	Nfe2l2	Mm.1025	2	nuclear factor, erythroid derived 2, like 2
1418884_x_at	16.8262	0.000813333	6.736	6.99949	0.26349	0.00160073	1.20038	BM233289	Chtf18	Mm.102540	17	CTF18, chromosome transmission fidelity factor 18
1418884_x_at	127.118	4.35e-07	9.86712	10.7612	0.894124	1.29e-06	1.85848	BB249447	Cdk16	Mm.102574	X	cyclin-dependent kinase 16
1418884_x_at	20.3595	0.000421649	6.19426	5.85107	-0.343194	0.000658472	-1.26856	BB390817	Fuk	Mm.102591	8	fucokinase
1418884_x_at	154.831	2.01e-07	10.9964	10.5242	-0.472163	8.41e-07	-1.38719	NM_025323	Sf3b6	Mm.102627	12	splicing factor 3B, subunit 6
1418884_x_at	29.3498	0.000114419	6.72948	7.01584	0.286364	0.000829676	1.21956	NM_052993	C1galt1	Mm.102752	6	core 1 synthase, glycoprotein-N-acetylgalactosamine 3-beta-galactosyltransferase, 1
1418884_x_at	10.1063	0.0042661	8.66029	8.82711	0.166822	0.0133354	1.12258	AV228374	Rrp1b	Mm.102761	17	ribosomal RNA processing 1 homolog B (S. cerevisiae)
1418884_x_at	259.59	2.62e-08	6.61442	7.28136	0.666947	4.63e-08	1.58771	BQ176258	Samd8	Mm.102765	14	sterile alpha motif domain containing 8
1418884_x_at	669.002	6.1e-10	9.48017	10.7202	1.24001	3.56e-09	2.36201	AK009959	Ankrd1	Mm.10279	19	ankyrin repeat domain 1 (cardiac muscle)
1418884_x_at	13.0343	0.0019033	5.91283	5.39933	-0.513507	0.00269878	-1.42752	BC003267	Zfp958	Mm.102799	8	zinc finger protein 958
1418884_x_at	622.335	8.14e-10	8.36812	6.97689	-1.39123	4.02e-09	-2.62302	BM120233	Klhl5	Mm.10281	5	kelch-like 5
1418884_x_at	10.99	0.00328577	6.07395	6.29221	0.218264	0.00403413	1.16333	AV261345	Prdm11	Mm.102816	2	PR domain containing 11
1418884_x_at	11.507	0.00284151	5.18695	5.85054	0.663592	0.00454951	1.58402	BG073163	Cdr2l	Mm.102872	11	cerebellar degeneration-related protein 2-like
1418884_x_at	47.3886	1.94e-05	8.12436	7.43065	-0.693708	6.15e-05	-1.61744	BB448743	Sbf2	Mm.102970	7	SET binding factor 2
1418884_x_at	51.8812	1.38e-05	5.63966	3.16367	-2.476	2.74e-05	-5.56352	AV229424	Col5a2	Mm.10299	1	collagen, type V, alpha 2
1418884_x_at	16.959	0.000791871	6.47732	7.21242	0.735097	0.0039496	1.66451	NM_008880	Plscr2	Mm.10306	9	phospholipid scramblase 2
1418884_x_at	9.66278	0.0048961	8.08864	7.90018	-0.188463	0.0163281	-1.13955	NM_009671	Ankfy1	Mm.10313	11	ankyrin repeat and FYVE domain containing 1
1418884_x_at	21.9305	0.000324874	3.80143	4.42141	0.619985	0.00121366	1.53686	AW413339	Atp5g2	Mm.10314	15	ATP synthase, H+ transporting, mitochondrial F0 complex, subunit C2 (subunit 9)
1418884_x_at	8.87155	0.00633745	2.90306	3.5973	0.694242	0.00688407	1.61803	AV343405	Eno4	Mm.103154	19	enolase 4
1418884_x_at	222.846	4.79e-08	6.83293	7.47996	0.647035	9.47e-08	1.56595	BB223737	Zcchc14	Mm.103202	8	zinc finger, CCHC domain containing 14
1418884_x_at	19.065	0.000529835	3.05965	2.28427	-0.775387	0.000953523	-1.71165	AV239587	Bmp2	Mm.103205	2	bone morphogenetic protein 2
1418884_x_at	6.79288	0.0136714	4.80489	5.25849	0.453599	0.0360317	1.36945	BB107412	Mfhas1	Mm.103246	8	malignant fibrous histiocytoma amplified sequence 1
1418884_x_at	48.6728	1.75e-05	7.06002	7.53009	0.470073	2.42e-05	1.38518	BC016226	L2hgdh	Mm.103362	12	L-2-hydroxyglutarate dehydrogenase
1418884_x_at	8.70303	0.00671023	7.86154	7.61898	-0.24256	0.00450111	-1.18309	BI149999	Ppfibp1	Mm.103382	6	PTPRF interacting protein, binding protein 1 (liprin beta 1)
1418884_x_at	91.6819	1.55e-06	7.24277	7.78586	0.54309	3.1e-06	1.45709	BC026662	Ccdc137	Mm.103384	11	coiled-coil domain containing 137
1418884_x_at	82.4035	2.35e-06	7.1816	7.83587	0.654267	2.79e-06	1.57382	BB309550	Pcid2	Mm.103427	8	PCI domain containing 2
1418884_x_at	26.6215	0.000162843	4.72787	3.647	-1.08088	0.000229237	-2.11532	BC020004	Gprc5b	Mm.103439	7	G protein-coupled receptor, family C, group 5, member B
1418884_x_at	9.10856	0.0058558	6.77289	7.03988	0.266989	0.00638022	1.20329	AV336691	Dsel	Mm.103468	1	dermatan sulfate epimerase-like
1418884_x_at	20.3591	0.000421678	4.96042	6.68332	1.72289	0.000862283	3.30098	AW558468	Npr2	Mm.103477	4	natriuretic peptide receptor 2
1418884_x_at	81.6313	2.43e-06	6.02793	6.28146	0.253533	1.25e-05	1.19212	BM935323	Gmeb1	Mm.103489	4	glucocorticoid modulatory element binding protein 1
1418884_x_at	96.4358	1.28e-06	7.96068	8.38493	0.424252	3.09e-06	1.34188	AB041855	Pwp2	Mm.103522	10	PWP2 periodic tryptophan protein homolog (yeast)
1418884_x_at	528.306	1.56e-09	8.80216	9.74728	0.945121	6.23e-09	1.92535	NM_025844	Chordc1	Mm.103534	9	cysteine and histidine-rich domain (CHORD)-containing, zinc-binding protein 1
1418884_x_at	97.7529	1.21e-06	8.63287	7.29369	-1.33918	2.81e-06	-2.53008	BM115569	Pgap1	Mm.103539	1	post-GPI attachment to proteins 1
1418884_x_at	36.1468	5.33e-05	6.98079	6.82383	-0.156966	0.000282268	-1.11494	BB822050	Sumf2	Mm.103546	5	sulfatase modifying factor 2
1418884_x_at	59.0094	8.45e-06	7.71281	7.33077	-0.382032	2.15e-05	-1.30318	BB400304	Tollip	Mm.103551	7	toll interacting protein
1418884_x_at	199.469	7.41e-08	7.16232	7.87485	0.712531	2.44e-07	1.63868	NM_030887	Jdp2	Mm.103560	12	Jun dimerization protein 2
1418884_x_at	851.984	2.33e-10	7.10337	9.09136	1.98799	1.28e-09	3.96683	BF165681	Slc38a1	Mm.103568	15	solute carrier family 38, member 1
1418884_x_at	14.0122	0.00150157	6.16451	5.78861	-0.375899	0.0203488	-1.29765	NM_019965	Dnajb12	Mm.103610	10	DnaJ (Hsp40) homolog, subfamily B, member 12
1418884_x_at	39.118	3.98e-05	7.92136	8.33592	0.414566	0.000138034	1.3329	AU045006	Tle4	Mm.103638	19	transducin-like enhancer of split 4, homolog of Drosophila E(spl)
1418884_x_at	8.43237	0.00736817	8.42875	8.62262	0.193863	0.0128992	1.14382	NM_017404	Mrpl39	Mm.103655	16	mitochondrial ribosomal protein L39
1418884_x_at	7.83872	0.00911789	3.82678	4.73736	0.910575	0.0208793	1.87979	NM_016718	Ninj2	Mm.103668	6	ninjurin 2
1418884_x_at	289.184	1.71e-08	4.12193	5.09215	0.970219	6.28e-08	1.95914	BB024472	Zfp354c	Mm.103674	11	zinc finger protein 354C
1418884_x_at	48.9958	1.71e-05	4.52144	3.76248	-0.758955	3.78e-05	-1.69226	NM_016720	Neu3	Mm.103703	7	neuraminidase 3
1418884_x_at	28.6767	0.000124473	7.47244	7.80828	0.335841	0.00055723	1.26211	AF010586	Cx3cl1	Mm.103711	8	chemokine (C-X3-C motif) ligand 1
1418884_x_at	186.589	9.65e-08	4.95541	6.48072	1.52531	3e-07	2.87849	AV346607	Egr3	Mm.103737	14	early growth response 3
1418884_x_at	8.93374	0.00620642	7.54914	7.70346	0.154323	0.0186889	1.1129	BG071142	Extl3	Mm.103748	14	exostoses (multiple)-like 3
1418884_x_at	20.9994	0.000378388	4.12829	3.62905	-0.499237	0.000965746	-1.41347	NM_020262	Zfp109	Mm.103751	7	zinc finger protein 109
1418884_x_at	9.9542	0.00447013	3.40197	3.86825	0.466283	0.0170758	1.38155	BE947500	Pdzd4	Mm.103782	X	PDZ domain containing 4
1418884_x_at	5.27861	0.0266901	10.3136	10.4252	0.111545	0.0495125	1.08038	NM_011432	Snrpc	Mm.103949	17	U1 small nuclear ribonucleoprotein C
1418884_x_at	11.9689	0.00250646	9.03674	9.15959	0.122847	0.00296961	1.08888	BC004595	Wdr45b	Mm.103986	11	WD repeat domain 45B
1418884_x_at	1082.79	8.96e-11	9.49499	10.2331	0.738131	3.16e-10	1.66801	AK013962	Sdhd	Mm.10406	9	succinate dehydrogenase complex, subunit D, integral membrane protein
1418884_x_at	41.9366	3.07e-05	7.80305	7.16929	-0.633757	0.000109442	-1.5516	AV031928	Nicn1	Mm.10407	9	nicolin 1
1418884_x_at	19.8303	0.000462192	6.7925	6.43393	-0.358568	0.00178037	-1.28215	NM_018748	Golga4	Mm.10409	9	golgi autoantigen, golgin subfamily a, 4
1418884_x_at	588.01	1.02e-09	2.2635	6.89279	4.62929	5.21e-09	24.7488	AF100171	Mlf1	Mm.10414	3	myeloid leukemia factor 1
1418884_x_at	9.54825	0.00507731	9.43772	9.60391	0.166185	0.0216858	1.12209	AW122690	Selk	Mm.104491	14	selenoprotein K
1418884_x_at	80.2808	2.59e-06	8.00524	7.44164	-0.563592	9.37e-06	-1.47794	BC027558	Bola1	Mm.104531	3	bolA-like 1 (E. coli)
1418884_x_at	452.172	2.9e-09	6.35514	7.07151	0.716376	9.85e-09	1.64305	BC004804	Napa	Mm.104540	7	N-ethylmaleimide sensitive fusion protein attachment protein alpha
1418884_x_at	11.1765	0.00311617	8.62343	8.83782	0.214397	0.0063521	1.16022	BB758095	Tjp2	Mm.104744	19	tight junction protein 2
1418884_x_at	300.9	1.46e-08	8.32045	7.77261	-0.547834	3.95e-08	-1.46189	BE570732	Wdr48	Mm.104789	9	WD repeat domain 48
1418884_x_at	20.6489	0.000401357	4.48435	4.08709	-0.397268	0.00117507	-1.31701	AV094567	Gorasp1	Mm.104789	9	golgi reassembly stacking protein 1
1418884_x_at	32.5623	7.83e-05	5.01478	5.89587	0.881093	0.000258212	1.84177	AI315692	Sik2	Mm.104932	9	salt inducible kinase 2
1418884_x_at	5.78942	0.0210338	4.01088	3.6696	-0.341279	0.0450168	-1.26688	NM_016907	Spint1	Mm.104955	2	serine protease inhibitor, Kunitz type 1
1418884_x_at	5.77539	0.0211679	8.6205	8.72851	0.108009	0.0370986	1.07774	BQ174223	Pdpk1	Mm.10504	17	3-phosphoinositide dependent protein kinase 1
1418884_x_at	16.9089	0.000799895	9.27987	9.67174	0.391872	0.00316163	1.3121	AK017822	Ssb	Mm.10508	2	Sjogren syndrome antigen B
1418884_x_at	13.5289	0.00168527	5.04344	4.44298	-0.600452	0.0014001	-1.51619	NM_007995	Fcna	Mm.10510	2	ficolin A
1418884_x_at	7.60683	0.00994051	5.81377	5.40257	-0.411195	0.0242614	-1.32979	BB772682	Mmab	Mm.105182	5	methylmalonic aciduria (cobalamin deficiency) type B homolog (human)
1418884_x_at	45.892	2.19e-05	6.12627	5.15162	-0.974647	5.7e-05	-1.96516	BC006900	Mlph	Mm.105208	1	melanophilin
1418884_x_at	16.3714	0.000892565	7.83672	8.05377	0.217057	0.00175517	1.16236	NM_008390	Irf1	Mm.105218	11	interferon regulatory factor 1
1418884_x_at	10.7352	0.00353658	8.70765	8.93841	0.230757	0.00901498	1.17345	BC025479	Ppp1r8	Mm.105230	4	protein phosphatase 1, regulatory (inhibitor) subunit 8
1418884_x_at	42.7489	2.86e-05	9.12227	9.34596	0.223685	5.42e-05	1.16771	BC020088	Hars	Mm.10528	18	histidyl-tRNA synthetase
1418884_x_at	1742.63	1.34e-11	10.4496	9.73299	-0.716619	1.9e-11	-1.64333	NM_007382	Acadm	Mm.10530	3	acyl-Coenzyme A dehydrogenase, medium chain
1418884_x_at	17.7473	0.000678059	6.3153	5.8011	-0.514203	0.00274232	-1.42821	AV381549	Intu	Mm.105309	3	inturned planar cell polarity effector homolog (Drosophila)
1418884_x_at	19.1049	0.000526014	5.50043	6.25677	0.756346	0.0010926	1.68921	AW909470	Rnf39	Mm.105324	17	ring finger protein 39
1418884_x_at	158.83	1.82e-07	8.39939	8.99088	0.591487	7.42e-07	1.5068	NM_133948	Psip1	Mm.105331	4	PC4 and SFRS1 interacting protein 1
1418884_x_at	6.62814	0.0146285	6.87189	6.62802	-0.24387	0.0311674	-1.18416	BB514213	Avl9	Mm.105343	6	AVL9 homolog (S. cerevisiase)
1418884_x_at	3.60324	0.0653198	5.58248	5.42457	-0.157911	0.0470792	-1.11567	AK014341	C2cd4b	Mm.105353	9	C2 calcium-dependent domain containing 4B
1418884_x_at	37.6369	4.59e-05	4.4058	3.26948	-1.13632	6.38e-05	-2.1982	BG064871	Mycl	Mm.1055	4	v-myc myelocytomatosis viral oncogene homolog, lung carcinoma derived (avian)
1418884_x_at	4.80228	0.0337716	7.94586	8.18201	0.236152	0.0388601	1.17785	BB550758	Peo1	Mm.105585	19	progressive external ophthalmoplegia 1 (human)
1418884_x_at	6.17125	0.0177568	5.89544	5.66202	-0.233413	0.0232208	-1.17561	BF226994	Cep78	Mm.105652	19	centrosomal protein 78
1418884_x_at	33.6675	6.93e-05	10.2866	10.57	0.283347	0.000103802	1.21701	NM_008133	Glud1	Mm.10600	14	glutamate dehydrogenase 1
1418884_x_at	499.202	1.96e-09	8.12032	9.37021	1.24989	8.01e-09	2.37823	D43690	Fdx1	Mm.1061	9	ferredoxin 1
1418884_x_at	8.09995	0.00829032	7.78167	7.59596	-0.18571	0.0143278	-1.13738	NM_133852	Golga2	Mm.106376	2	golgi autoantigen, golgin subfamily a, 2
1418884_x_at	18.6274	0.000574101	4.34135	3.65462	-0.68673	0.00143701	-1.60963	NM_008102	Gch1	Mm.10651	14	GTP cyclohydrolase 1
1418884_x_at	11.275	0.00303095	6.62529	5.97092	-0.654374	0.00305468	-1.57393	BB201861	Yod1	Mm.106553	1	YOD1 OTU deubiquitinating enzyme 1 homologue (S. cerevisiae)
1418884_x_at	97.9164	1.2e-06	9.71984	10.1684	0.448522	2.71e-06	1.36464	BC027399	Cirh1a	Mm.10665	8	cirrhosis, autosomal recessive 1A (human)
1418884_x_at	201.722	7.09e-08	5.25682	6.83963	1.5828	1.51e-07	2.99552	NM_011474	Sprr2h	Mm.10693	3	small proline-rich protein 2H
1418884_x_at	68.5539	4.76e-06	8.55736	8.05273	-0.504629	9.41e-06	-1.41876	NM_016796	Vamp4	Mm.10699	1	vesicle-associated membrane protein 4
1418884_x_at	15.7018	0.00102763	8.86123	8.68817	-0.173061	0.00119661	-1.12745	NM_007998	Fech	Mm.1070	18	ferrochelatase
1418884_x_at	4.49665	0.0395688	10.3689	10.1901	-0.17883	0.0399454	-1.13197	AK013924	Cacybp	Mm.10702	1	calcyclin binding protein
1418884_x_at	221.637	4.89e-08	9.44062	9.0486	-0.392026	1.44e-07	-1.31223	NM_133697	Smim14	Mm.10709	5	small integral membrane protein 14
1418884_x_at	30.9535	9.43e-05	7.69173	8.06945	0.37772	0.000170415	1.29929	BB815668	Dnaaf2	Mm.107180	12	dynein, axonemal assembly factor 2
1418884_x_at	44.2189	2.52e-05	3.55219	2.87494	-0.677251	0.000221757	-1.59909	BC008249	Ehf	Mm.10724	2	ets homologous factor
1418884_x_at	85.3384	2.05e-06	7.17053	7.9892	0.818671	3.47e-06	1.76378	AV346442	Zfp26	Mm.107441	9	zinc finger protein 26
1418884_x_at	59.8372	8.01e-06	6.43734	5.79225	-0.645088	2.79e-05	-1.56383	NM_011629	Nr2c1	Mm.107483	10	nuclear receptor subfamily 2, group C, member 1
1418884_x_at	125.522	4.57e-07	9.77109	9.30452	-0.466569	1.46e-06	-1.38182	NM_011070	Pfdn2	Mm.10756	1	prefoldin 2
1418884_x_at	15.336	0.00111224	2.88834	2.35757	-0.53077	0.0102279	-1.4447	AB015978	Osmr	Mm.10760	15	oncostatin M receptor
1418884_x_at	105.54	8.99e-07	7.04343	7.51177	0.468338	4.02e-06	1.38351	BF537922	Diap2	Mm.10763	X	diaphanous homolog 2 (Drosophila)
1418884_x_at	9.63655	0.00493688	4.68912	5.09319	0.404073	0.00521177	1.32324	NM_009291	Stra6	Mm.10801	9	stimulated by retinoic acid gene 6
1418884_x_at	156.394	1.93e-07	5.98533	3.42529	-2.56004	6.85e-07	-5.89723	NM_008804	Pde9a	Mm.10812	17	phosphodiesterase 9A
1418884_x_at	35.0208	5.99e-05	7.16271	6.75963	-0.403085	8.82e-05	-1.32233	NM_009281	Zfp143	Mm.10815	7	zinc finger protein 143
1418884_x_at	18.5076	0.000587019	4.09129	3.28611	-0.805185	0.000962729	-1.74737	NM_133867	Eps8l3	Mm.108491	3	EPS8-like 3
1418884_x_at	4.70667	0.0354643	5.82438	5.67886	-0.145517	0.0311868	-1.10613	AV229170	Dnajc18	Mm.108596	18	DnaJ (Hsp40) homolog, subfamily C, member 18
1418884_x_at	4.99171	0.0307046	2.38699	2.76783	0.38084	0.0301803	1.3021	BE629844	Slc9a4	Mm.108602	1	solute carrier family 9 (sodium/hydrogen exchanger), member 4
1418884_x_at	16.9168	0.000798615	8.49447	8.27525	-0.219225	0.00232708	-1.16411	BB739357	Zfp384	Mm.108677	6	zinc finger protein 384
1418884_x_at	265.576	2.39e-08	11.3848	10.712	-0.672842	4.72e-08	-1.59421	BI219063	Gpx1	Mm.1090	9	glutathione peroxidase 1
1418884_x_at	10.3443	0.00396977	7.73761	7.87604	0.138435	0.0072676	1.10071	BG073177	Rspry1	Mm.109074	8	ring finger and SPRY domain containing 1
1418884_x_at	226.72	4.47e-08	9.78644	9.2908	-0.49564	1.21e-07	-1.40995	BB775592	Cript	Mm.109329	17	cysteine-rich PDZ-binding protein
1418884_x_at	32.2061	8.15e-05	7.28228	7.57559	0.29331	0.000196498	1.22545	BB771055	Atpaf1	Mm.109600	4	ATP synthase mitochondrial F1 complex assembly factor 1
1418884_x_at	31.571	8.77e-05	5.78581	6.43289	0.64708	0.000248251	1.56599	AK010433	Cryzl1	Mm.109823	16	crystallin, zeta (quinone reductase)-like 1
1418884_x_at	40.1452	3.61e-05	7.66613	7.16605	-0.500082	8.07e-05	-1.41429	AK004806	Limd1	Mm.10987	9	LIM domains containing 1
1418884_x_at	10.0416	0.00435151	7.89716	7.77644	-0.120721	0.033438	-1.08728	BM241296	5330406M23Rik	Mm.109877	6	RIKEN cDNA 5330406M23 gene
1418884_x_at	7.16393	0.011786	5.33836	5.85334	0.514974	0.0159136	1.42897	AK008199	Cdc26	Mm.109930	4	cell division cycle 26
1418884_x_at	69.107	4.62e-06	9.51524	9.89589	0.380654	8.92e-06	1.30193	NM_008321	Id3	Mm.110	4	inhibitor of DNA binding 3
1418884_x_at	22.1007	0.00031614	3.30403	4.03382	0.729788	0.00449346	1.6584	NM_010564	Inha	Mm.1100	1	inhibin alpha
1418884_x_at	110.045	7.64e-07	3.12257	4.33647	1.21391	2.58e-06	2.31965	BQ174849	5330411J11Rik	Mm.110038	2	RIKEN cDNA 5330411J11 gene
1418884_x_at	10.7398	0.00353183	4.27839	4.90861	0.630214	0.00391728	1.54779	BB376573	B230217C12Rik	Mm.110270	11	RIKEN cDNA B230217C12 gene
1418884_x_at	41.2492	3.26e-05	10.0654	9.78778	-0.277607	4.3e-05	-1.21218	C78790	Ndufb6	Mm.1103	4	NADH dehydrogenase (ubiquinone) 1 beta subcomplex, 6
1418884_x_at	93.8511	1.42e-06	9.2486	10.2274	0.978841	2.69e-06	1.97088	NM_009457	Uba1	Mm.1104	X	ubiquitin-like modifier activating enzyme 1
1418884_x_at	64.2788	6.1e-06	5.59335	6.51788	0.924528	2.06e-05	1.89806	AK004876	Rgl3	Mm.110594	9	ral guanine nucleotide dissociation stimulator-like 3
1418884_x_at	58.633	8.66e-06	8.12876	7.69245	-0.436315	2.31e-05	-1.35314	NM_016757	Wbp1	Mm.1109	6	WW domain binding protein 1
1418884_x_at	29.5441	0.000111706	7.38081	7.02154	-0.359268	0.000407714	-1.28278	AK008721	Spns1	Mm.11112	7	spinster homolog 1
1418884_x_at	53.017	1.27e-05	8.69892	8.96378	0.26486	3.39e-05	1.20152	NM_016756	Cdk2	Mm.111326	10	cyclin-dependent kinase 2
1418884_x_at	42.9246	2.81e-05	5.77815	6.61811	0.839959	9.39e-05	1.79	AV293493	Xkr5	Mm.111354	8	X Kell blood group precursor-related family, member 5
1418884_x_at	51.2407	1.44e-05	5.66365	6.33194	0.668291	3.67e-05	1.58919	NM_013463	Gla	Mm.1114	X	galactosidase, alpha
1418884_x_at	11.6083	0.00276353	8.1822	8.36252	0.180321	0.0028022	1.13314	AV336016	Cd320	Mm.11175	17	CD320 antigen
1418884_x_at	31.5639	8.78e-05	4.18932	4.94611	0.756791	0.00045291	1.68973	BC010807	Tcea3	Mm.112	4	transcription elongation factor A (SII), 3
1418884_x_at	26.6897	0.00016135	5.67493	6.13827	0.463338	0.000832269	1.37873	AV273819	Pcnxl4	Mm.11233	12	pecanex-like 4 (Drosophila)
1418884_x_at	5.32095	0.0261544	8.6118	8.48449	-0.127309	0.0229307	-1.09225	NM_024465	Abhd12	Mm.112632	2	abhydrolase domain containing 12
1418884_x_at	8.34034	0.00761006	5.7488	6.04785	0.299046	0.0139707	1.23033	NM_138952	Ripk2	Mm.112765	4	receptor (TNFRSF)-interacting serine-threonine kinase 2
1418884_x_at	16.1932	0.000926224	8.40064	8.21897	-0.181668	0.00142187	-1.13419	NM_008721	Npdc1	Mm.1131	2	neural proliferation, differentiation and control 1
1418884_x_at	30.944	9.44e-05	7.41073	7.08039	-0.330348	0.000147426	-1.25732	BG071028	Rtel1	Mm.11333	2	regulator of telomere elongation helicase 1
1418884_x_at	94.8684	1.36e-06	8.23346	7.55983	-0.673633	3.6e-06	-1.59508	NM_018879	Nprl2	Mm.11337	9	nitrogen permease regulator-like 2
1418884_x_at	6.61226	0.0147251	6.27251	6.02869	-0.243822	0.0249493	-1.18413	BG073393	Zbtb42	Mm.11350	12	zinc finger and BTB domain containing 42
1418884_x_at	16.9916	0.000786711	4.47164	4.99392	0.522282	0.00108959	1.43622	NM_009985	Ctsw	Mm.113590	19	cathepsin W
1418884_x_at	21.4482	0.000351316	6.60994	6.96543	0.355493	0.000589865	1.27942	AK009046	2300009A05Rik	Mm.113942	9	RIKEN cDNA 2300009A05 gene
1418884_x_at	63.1242	6.53e-06	7.64398	6.51512	-1.12886	1.33e-05	-2.18686	BI904914	Tpcn1	Mm.114054	5	two pore channel 1
1418884_x_at	80.581	2.56e-06	8.91174	9.26026	0.348522	9.29e-06	1.27326	NM_053183	Ddx50	Mm.114116	10	DEAD (Asp-Glu-Ala-Asp) box polypeptide 50
1418884_x_at	116.067	6.2e-07	8.87768	9.35049	0.472806	1.58e-06	1.38781	BC004617	Tcf19	Mm.11434	17	transcription factor 19
1418884_x_at	9.48306	0.00518419	6.25976	5.88882	-0.37094	0.00925088	-1.2932	AU067643	Fam76a	Mm.11473	4	family with sequence similarity 76, member A
1418884_x_at	101.709	1.04e-06	7.80241	8.31418	0.511771	4.38e-06	1.4258	NM_023323	Rpf2	Mm.11480	10	ribosome production factor 2 homolog (S. cerevisiae)
1418884_x_at	108.496	8.07e-07	4.73094	6.0512	1.32026	1.91e-06	2.49711	BC027796	Spin4	Mm.115205	X	spindlin family, member 4
1418884_x_at	194.768	8.15e-08	7.90671	8.40736	0.500649	1.5e-07	1.41485	NM_133734	Dcaf11	Mm.11535	14	DDB1 and CUL4 associated factor 11
1418884_x_at	70.7379	4.22e-06	8.2091	8.64524	0.436139	9.97e-06	1.35298	BC027346	Rhbdf1	Mm.11545	11	rhomboid family 1 (Drosophila)
1418884_x_at	17.0908	0.000771262	7.81277	7.46301	-0.349755	0.00283246	-1.27434	AF062076	Stk16	Mm.1155	1	serine/threonine kinase 16
1418884_x_at	5.7852	0.021074	11.5776	11.6833	0.10575	0.0261179	1.07605	AW491660	Tuba4a	Mm.1155	1	tubulin, alpha 4A
1418884_x_at	75.2881	3.32e-06	3.88999	5.13262	1.24263	1.23e-05	2.36629	BB357312	Klhl15	Mm.115533	X	kelch-like 15
1418884_x_at	26.3378	0.000169243	9.22274	9.03199	-0.190758	0.000464377	-1.14136	NM_021393	Nelfb	Mm.116418	2	negative elongation factor complex member B
1418884_x_at	892.374	1.94e-10	7.63223	9.20122	1.56899	9.14e-10	2.96696	BM241351	Tnfaip3	Mm.116683	10	tumor necrosis factor, alpha-induced protein 3
1418884_x_at	22.2487	0.000308782	4.17387	4.82505	0.651188	0.00084313	1.57046	BM243939	A630001G21Rik	Mm.116691	1	RIKEN cDNA A630001G21 gene
1418884_x_at	29.4176	0.000113463	8.07491	7.74121	-0.333695	0.000250597	-1.26024	NM_008416	Junb	Mm.1167	8	jun B proto-oncogene
1418884_x_at	102.516	1.01e-06	7.02023	7.94113	0.920891	4.15e-06	1.89328	BM207451	Npat	Mm.116713	9	nuclear protein in the AT region
1418884_x_at	137.144	3.23e-07	8.01286	8.9538	0.94094	7.65e-07	1.91978	BM231738	Hyou1	Mm.116721	9	hypoxia up-regulated 1
1418884_x_at	49.5421	1.64e-05	5.33974	6.06777	0.728029	3.56e-05	1.65637	AF099052	Ccl20	Mm.116739	1	chemokine (C-C motif) ligand 20
1418884_x_at	220.229	5.02e-08	8.21436	8.81832	0.603957	7.8e-08	1.51988	AW214584	Oaz2	Mm.116749	9	ornithine decarboxylase antizyme 2
1418884_x_at	14.7787	0.00125861	6.83908	7.25565	0.416563	0.00139242	1.33474	NM_020594	Zc3h8	Mm.11675	2	zinc finger CCCH type containing 8
1418884_x_at	11.0488	0.00323103	6.08598	5.61244	-0.473532	0.00593297	-1.3885	BM237031	Qsox2	Mm.116769	2	quiescin Q6 sulfhydryl oxidase 2
1418884_x_at	12.6679	0.00208788	7.05901	6.62987	-0.42914	0.00498089	-1.34643	BM122872	Nfatc2	Mm.116802	2	nuclear factor of activated T cells, cytoplasmic, calcineurin dependent 2
1418884_x_at	5.1261	0.0287369	4.27951	4.08503	-0.194483	0.0350718	-1.14431	AA216889	AI646383	Mm.116830	17	expressed sequence AI646383
1418884_x_at	161.386	1.71e-07	7.15718	5.75406	-1.40313	6.11e-07	-2.64474	BB770843	Optn	Mm.116942	2	optineurin
1418884_x_at	235.811	3.83e-08	7.07589	8.09158	1.01568	6.88e-08	2.02186	BM239958	Alkbh8	Mm.116968	9	alkB, alkylation repair homolog 8 (E. coli)
1418884_x_at	209.475	6.11e-08	5.51728	2.57454	-2.94275	1.67e-07	-7.68874	BF682515	Gimap9	Mm.116971	6	GTPase, IMAP family member 9
1418884_x_at	18.3923	0.0005998	5.8743	5.39369	-0.480609	0.00120857	-1.39533	BG069520	5430439M09Rik	Mm.116991	17	RIKEN cDNA 5430439M09 gene
1418884_x_at	31.0735	9.29e-05	8.29546	8.55589	0.260429	0.000282633	1.19784	AF079222	Hmmr	Mm.116997	11	hyaluronan mediated motility receptor (RHAMM)
1418884_x_at	59.3187	8.28e-06	7.55223	7.88845	0.336224	2.96e-05	1.26245	BB208212	Pi4k2a	Mm.117037	19	phosphatidylinositol 4-kinase type 2 alpha
1418884_x_at	109.289	7.85e-07	6.7895	7.68133	0.891833	2.66e-06	1.85553	NM_016675	Cldn2	Mm.117068	X	claudin 2
1418884_x_at	12.7827	0.0020277	2.76013	3.38119	0.621058	0.00427046	1.538	NM_019497	Grk4	Mm.117076	5	G protein-coupled receptor kinase 4
1418884_x_at	11.2951	0.00301394	6.85215	7.1167	0.26455	0.00635634	1.20126	BB834440	Trim16	Mm.117087	11	tripartite motif-containing 16
1418884_x_at	13.9446	0.00152568	5.29317	3.74062	-1.55254	0.00373116	-2.93334	NM_007686	Cfi	Mm.117180	3	complement component factor i
1418884_x_at	41.6111	3.16e-05	7.49502	7.90796	0.412935	9.47e-05	1.33139	NM_018855	Gas8	Mm.117265	8	growth arrest specific 8
1418884_x_at	534.45	1.49e-09	7.20017	5.95235	-1.24782	5.86e-09	-2.37483	BB070019	Man1a	Mm.117294	10	mannosidase 1, alpha
1418884_x_at	32.4422	7.94e-05	9.88921	9.58116	-0.308051	0.000158349	-1.23803	NM_023403	Mesdc2	Mm.117365	7	mesoderm development candidate 2
1418884_x_at	5.70206	0.0218869	5.10208	5.56763	0.465553	0.0311618	1.38085	BB072270	Fn3krp	Mm.117394	11	fructosamine 3 kinase related protein
1418884_x_at	68.027	4.91e-06	8.01294	8.33478	0.321835	4.28e-05	1.24992	BG069355	E2f7	Mm.11747	10	E2F transcription factor 7
1418884_x_at	545.207	1.38e-09	9.98329	9.38485	-0.59844	7.34e-09	-1.51408	BC002020	Pdlim5	Mm.117709	3	PDZ and LIM domain 5
1418884_x_at	70.5843	4.26e-06	7.1895	7.79819	0.608689	8.53e-06	1.52487	BG070516	Dph6	Mm.117809	2	diphthamine biosynthesis 6
1418884_x_at	26.881	0.000157252	6.31972	5.62698	-0.69275	0.000306879	-1.61636	BB076670	Heatr6	Mm.117874	11	HEAT repeat containing 6
1418884_x_at	137.07	3.24e-07	6.64808	7.32001	0.671937	1.56e-06	1.59321	BG076129	Pcm1	Mm.117896	8	pericentriolar material 1
1418884_x_at	59.1352	8.38e-06	10.258	10.0565	-0.201417	1.94e-05	-1.14983	NM_021788	Sap30	Mm.118	8	sin3 associated polypeptide
1418884_x_at	56.9106	9.7e-06	6.35201	5.89901	-0.453005	7.15e-05	-1.36889	BB080065	Ppp2r5b	Mm.118076	19	protein phosphatase 2, regulatory subunit B', beta
1418884_x_at	30.4933	9.96e-05	8.75725	9.07633	0.319079	0.00034165	1.24753	BG075790	Ppig	Mm.11815	2	peptidyl-prolyl isomerase G (cyclophilin G)
1418884_x_at	10.8954	0.00337626	5.35884	4.88842	-0.47042	0.00208835	-1.38551	AA250510	Lyrm2	Mm.1182	4	LYR motif containing 2
1418884_x_at	9.38857	0.00534417	7.35175	7.52427	0.172521	0.0193286	1.12703	AK007659	Comtd1	Mm.11827	14	catechol-O-methyltransferase domain containing 1
1418884_x_at	114.713	6.5e-07	7.30309	7.96271	0.659622	1.65e-06	1.57967	NM_026121	Bag4	Mm.118400	8	BCL2-associated athanogene 4
1418884_x_at	1515.02	2.34e-11	9.4603	6.84311	-2.61718	3.64e-11	-6.13551	BC026410	Pls1	Mm.11869	9	plastin 1 (I-isoform)
1418884_x_at	8.32526	0.00765064	8.53544	8.68712	0.15168	0.0121461	1.11086	NM_008637	Nudt1	Mm.118846	5	nudix (nucleoside diphosphate linked moiety X)-type motif 1
1418884_x_at	57.243	9.49e-06	8.44009	8.14925	-0.290837	1.75e-05	-1.22335	NM_010444	Nr4a1	Mm.119	15	nuclear receptor subfamily 4, group A, member 1
1418884_x_at	16.8598	0.000807831	9.33288	9.52671	0.193831	0.000688275	1.1438	BM235696	Usp34	Mm.119155	11	ubiquitin specific peptidase 34
1418884_x_at	39.7282	3.75e-05	5.62299	6.25798	0.634997	0.000132564	1.55293	BB003384	Elavl1	Mm.119162	8	ELAV (embryonic lethal, abnormal vision)-like 1 (Hu antigen R)
1418884_x_at	14.0226	0.0014979	8.94839	8.82672	-0.121674	0.00325998	-1.088	AF482000	Cops8	Mm.119177	1	COP9 (constitutive photomorphogenic) homolog, subunit 8 (Arabidopsis thaliana)
1418884_x_at	109.096	7.9e-07	7.6582	6.78972	-0.868474	2.05e-06	-1.82573	AK020868	Fam173b	Mm.119185	15	family with sequence similarity 173, member B
1418884_x_at	19.2157	0.000515585	6.62536	7.00624	0.380886	0.00296228	1.30214	BF466702	9430008C03Rik	Mm.119198	2	RIKEN cDNA 9430008C03 gene
1418884_x_at	53.4679	1.23e-05	3.45747	2.12609	-1.33138	5.12e-05	-2.51643	X61397	Car8	Mm.119320	4	carbonic anhydrase 8
1418884_x_at	41.7154	3.13e-05	8.09665	7.59183	-0.504821	0.000110057	-1.41895	NM_023697	Rdh14	Mm.119343	12	retinol dehydrogenase 14 (all-trans and 9-cis)
1418884_x_at	42.1224	3.02e-05	7.20867	7.4926	0.28393	9.07e-05	1.21751	AK020018	Fbxo34	Mm.11935	14	F-box protein 34
1418884_x_at	13.2693	0.00179554	2.90717	2.18744	-0.719724	0.00281659	-1.64687	BG073535	Zfp804a	Mm.119383	2	zinc finger protein 804A
1418884_x_at	22.0706	0.000317662	3.76573	4.06117	0.29544	0.00247968	1.22726	BB389461	Fam222b	Mm.119387	11	family with sequence similarity 222, member B
1418884_x_at	22.1445	0.000313937	6.22101	5.53867	-0.682349	0.000932757	-1.60475	AK011997	2610306M01Rik	Mm.119489	6	RIKEN cDNA 2610306M01 gene
1418884_x_at	159.025	1.81e-07	6.75606	7.5918	0.835747	3.9e-07	1.78478	AU067719	Tab3	Mm.119646	X	TGF-beta activated kinase 1/MAP3K7 binding protein 3
1418884_x_at	10.7105	0.00356222	6.81599	6.43444	-0.381547	0.00554202	-1.30274	BM220854	Zbtb41	Mm.119711	1	zinc finger and BTB domain containing 41 homolog
1418884_x_at	8.55908	0.00705058	7.10321	7.27608	0.172878	0.01437	1.12731	BC013092	Tor4a	Mm.119747	2	torsin family 4, member A
1418884_x_at	33.4158	7.12e-05	9.14607	8.84267	-0.303404	0.000320007	-1.23405	BE199211	Gas2l3	Mm.11982	10	growth arrest-specific 2 like 3
1418884_x_at	32.613	7.79e-05	7.09099	6.3301	-0.760897	0.000113103	-1.69454	BG068705	Thsd7a	Mm.11989	6	thrombospondin, type I, domain containing 7A
1418884_x_at	8.23874	0.00788875	5.71079	6.07133	0.360541	0.0183759	1.28391	BB008528	Fam160a1	Mm.119926	3	family with sequence similarity 160, member A1
1418884_x_at	20.2265	0.000431404	8.8393	8.5158	-0.323503	0.000982876	-1.25137	BM120580	Fam168b	Mm.120151	1	family with sequence similarity 168, member B
1418884_x_at	11.8412	0.00259389	5.89031	5.24342	-0.646891	0.0137395	-1.56579	AK016141	Asxl2	Mm.120475	12	additional sex combs like 2 (Drosophila)
1418884_x_at	12.352	0.00226527	6.90932	7.26206	0.352747	0.0040752	1.27699	NM_022332	St7	Mm.12051	6	suppression of tumorigenicity 7
1418884_x_at	52.0688	1.36e-05	6.74174	7.06565	0.323911	9.99e-05	1.25172	AW240761	Tbc1d5	Mm.120650	17	TBC1 domain family, member 5
1418884_x_at	46.52	2.08e-05	9.5488	9.14229	-0.406517	2.43e-05	-1.32548	NM_025796	Mrpl33	Mm.120763	5	mitochondrial ribosomal protein L33
1418884_x_at	133.509	3.59e-07	9.31226	8.961	-0.351261	5.07e-07	-1.27568	NM_019713	Rassf1	Mm.12091	9	Ras association (RalGDS/AF-6) domain family member 1
1418884_x_at	25.2189	0.00019777	6.48295	6.72889	0.245942	0.000274028	1.18587	BM200229	Mms22l	Mm.120919	4	MMS22-like, DNA repair protein
1418884_x_at	10.8679	0.00340305	5.54194	5.87667	0.334733	0.00631881	1.26114	BG081701	Slain2	Mm.121285	5	SLAIN motif family, member 2
1418884_x_at	60.1008	7.88e-06	7.25909	6.92887	-0.330222	6.73e-05	-1.25721	BB732340	Masp1	Mm.1213	16	mannan-binding lectin serine peptidase 1
1418884_x_at	34.9954	6.01e-05	5.37529	4.93438	-0.440917	0.000531168	-1.35747	NM_011067	Per3	Mm.121361	4	period circadian clock 3
1418884_x_at	29.7595	0.000108794	9.01581	8.5964	-0.419414	0.000218902	-1.33738	NM_011288	Mrpl23	Mm.12144	7	mitochondrial ribosomal protein L23
1418884_x_at	6.68597	0.0142833	8.32742	8.6221	0.294685	0.0234708	1.22662	AU040918	Rbbp4	Mm.12145	4	retinoblastoma binding protein 4
1418884_x_at	79.6647	2.67e-06	6.91495	7.58991	0.674953	5.31e-06	1.59654	AV223039	9930012K11Rik	Mm.12148	14	RIKEN cDNA 9930012K11 gene
1418884_x_at	4.89207	0.0322725	4.89309	4.99578	0.102687	0.0228503	1.07377	NM_007773	Crybb2	Mm.1215	5	crystallin, beta B2
1418884_x_at	34.7987	6.13e-05	7.50588	7.90792	0.402037	0.000150748	1.32137	BG069699	Dctd	Mm.121549	8	dCMP deaminase
1418884_x_at	20.2684	0.000428307	4.61537	5.24386	0.628489	0.00122988	1.54594	AW495265	Drp2	Mm.121662	X	dystrophin related protein 2
1418884_x_at	10.0195	0.00438112	5.854	5.5241	-0.329898	0.00484271	-1.25692	BB820613	Gsap	Mm.121705	5	gamma-secretase activating protein
1418884_x_at	202.317	7.01e-08	11.4715	12.1742	0.702647	1.29e-07	1.62749	M22479	Tpm1	Mm.121878	9	tropomyosin 1, alpha
1418884_x_at	61.156	7.37e-06	6.05455	7.02408	0.969531	1.62e-05	1.9582	AK014975	Ddhd1	Mm.121918	14	DDHD domain containing 1
1418884_x_at	38.0484	4.41e-05	9.37026	9.80126	0.430994	9.82e-05	1.34816	NM_009439	Psmd3	Mm.12194	11	proteasome (prosome, macropain) 26S subunit, non-ATPase, 3
1418884_x_at	8.65662	0.00681769	5.21232	5.56688	0.354565	0.00939954	1.2786	BB157255	Tmco4	Mm.122336	4	transmembrane and coiled-coil domains 4
1418884_x_at	6.18878	0.0176222	9.67241	9.59658	-0.0758284	0.0303018	-1.05397	NM_020567	Gmnn	Mm.12239	13	geminin
1418884_x_at	59.8231	8.02e-06	8.09574	7.60675	-0.488985	1.53e-05	-1.40346	BB796558	Ube2w	Mm.122430	1	ubiquitin-conjugating enzyme E2W (putative)
1418884_x_at	60.7374	7.57e-06	8.54677	7.61819	-0.928578	1.41e-05	-1.9034	BF147705	Ier5	Mm.12246	1	immediate early response 5
1418884_x_at	9.75401	0.0047575	8.02058	8.2909	0.270323	0.0134194	1.20608	NM_028003	Rpap3	Mm.12255	15	RNA polymerase II associated protein 3
1418884_x_at	22.6763	0.000288689	7.97584	8.21429	0.238453	0.00104537	1.17973	NM_023799	Mgea5	Mm.122725	19	meningioma expressed antigen 5 (hyaluronidase)
1418884_x_at	11.4135	0.00291604	6.38318	6.66761	0.284428	0.00972945	1.21793	BB529459	Chd6	Mm.122738	2	chromodomain helicase DNA binding protein 6
1418884_x_at	28.6767	0.000124472	6.27365	6.92235	0.648705	0.000195546	1.56776	BB217983	Tbc1d25	Mm.122963	X	TBC1 domain family, member 25
1418884_x_at	70.0168	4.39e-06	7.54252	7.0501	-0.492419	4.81e-06	-1.4068	NM_133825	D1Ertd622e	Mm.12309	1	DNA segment, Chr 1, ERATO Doi 622, expressed
1418884_x_at	53.4999	1.23e-05	9.78517	10.3142	0.529052	1.43e-05	1.44298	BB533736	Cyr61	Mm.1231	3	cysteine rich protein 61
1418884_x_at	70.262	4.33e-06	9.57899	9.21398	-0.365017	4.17e-05	-1.2879	BM213516	Sptbn1	Mm.123110	11	spectrin beta, non-erythrocytic 1
1418884_x_at	5.94032	0.0196554	8.25451	8.10393	-0.150585	0.0158159	-1.11002	BG094331	Polb	Mm.123211	8	polymerase (DNA directed), beta
1418884_x_at	10.8193	0.00345122	6.9818	6.77629	-0.205507	0.00700593	-1.15309	BB473496	Mroh1	Mm.123240	15	maestro heat-like repeat family member 1
1418884_x_at	28.4549	0.000128026	8.6675	8.40297	-0.264536	0.000334829	-1.20125	NM_026508	Trap1	Mm.123366	16	TNF receptor-associated protein 1
1418884_x_at	1024.43	1.12e-10	9.12764	6.70282	-2.42482	4.7e-10	-5.36961	NM_008885	Pmp22	Mm.1237	11	peripheral myelin protein 22
1418884_x_at	8.57309	0.00701651	3.42314	3.87576	0.452621	0.00838617	1.36852	NM_009971	Csf3	Mm.1238	11	colony stimulating factor 3 (granulocyte)
1418884_x_at	6.42113	0.0159528	5.68638	5.37707	-0.309306	0.0304771	-1.23911	AW125856	B4galt2	Mm.123843	4	UDP-Gal:betaGlcNAc beta 1,4- galactosyltransferase, polypeptide 2
1418884_x_at	58.1132	8.96e-06	7.59598	7.27293	-0.323046	3.61e-05	-1.25097	BE981766	Limk2	Mm.124176	11	LIM motif-containing protein kinase 2
1418884_x_at	129.4	4.06e-07	5.94695	6.86181	0.914862	1.14e-06	1.88539	AF004833	Tfpi	Mm.124316	2	tissue factor pathway inhibitor
1418884_x_at	28.204	0.000132199	7.93426	8.27407	0.339807	0.000474764	1.26559	BE825099	Scaf8	Mm.124373	17	SR-related CTD-associated factor 8
1418884_x_at	8.86887	0.00634318	5.24648	5.77419	0.527704	0.0355092	1.44163	BB235632	B130019D13Rik	Mm.124488	14	RIKEN cDNA B130019D13 gene
1418884_x_at	108.654	8.03e-07	5.62761	6.42038	0.792775	1.65e-06	1.7324	BF161506	Ankrd10	Mm.12459	8	ankyrin repeat domain 10
1418884_x_at	63.5565	6.37e-06	5.75129	4.73721	-1.01408	1.24e-05	-2.01962	NM_027356	Ufsp1	Mm.124666	5	UFM1-specific peptidase 1
1418884_x_at	19.3165	0.000506319	7.99027	7.51229	-0.477976	0.000785625	-1.39279	NM_008095	Gbas	Mm.12468	5	glioblastoma amplified sequence
1418884_x_at	61.3781	7.27e-06	9.22084	9.4634	0.24256	2.95e-05	1.18309	AK010745	Bloc1s2	Mm.124685	19	biogenesis of lysosomal organelles complex-1, subunit 2
1418884_x_at	278.217	1.99e-08	6.79626	5.75143	-1.04483	4.87e-08	-2.06312	NM_133770	Adck4	Mm.124728	7	aarF domain containing kinase 4
1418884_x_at	73.9834	3.55e-06	7.01665	7.42853	0.411878	1.34e-05	1.33042	NM_009862	Cdc45	Mm.1248	16	cell division cycle 45
1418884_x_at	6.76155	0.0138472	9.72811	9.58836	-0.13975	0.0132271	-1.10171	BC002162	Cetn3	Mm.12481	13	centrin 3
1418884_x_at	13.9448	0.00152563	6.02989	5.74304	-0.286844	0.00217086	-1.21997	BB250227	2810001G20Rik	Mm.124828	11	RIKEN cDNA 2810001G20 gene
1418884_x_at	7.05903	0.0122842	2.8757	3.05926	0.183551	0.016861	1.13568	AI838132	Adam23	Mm.124892	1	a disintegrin and metallopeptidase domain 23
1418884_x_at	36.0704	5.37e-05	4.3523	3.37475	-0.977553	0.000138938	-1.96912	NM_010780	Cma1	Mm.1252	14	chymase 1, mast cell
1418884_x_at	5.19394	0.0278031	7.2878	7.43172	0.143914	0.0457214	1.1049	BC019367	Med9	Mm.125288	11	mediator complex subunit 9
1418884_x_at	11.9531	0.00251706	6.14691	5.77121	-0.375705	0.00228527	-1.29747	AW108431	Ranbp6	Mm.125503	19	RAN binding protein 6
1418884_x_at	22.633	0.000290647	8.66276	8.92957	0.266811	0.000428468	1.20315	BC026795	Rfc3	Mm.12553	5	replication factor C (activator 1) 3
1418884_x_at	172.779	1.31e-07	7.05019	5.51711	-1.53308	2.56e-07	-2.89403	NM_010225	Foxf2	Mm.125548	13	forkhead box F2
1418884_x_at	8.28164	0.00776953	2.78903	2.4569	-0.332125	0.00791753	-1.25887	AF031524	Edil3	Mm.125580	13	EGF-like repeats and discoidin I-like domains 3
1418884_x_at	11.5398	0.00281597	4.17957	4.54751	0.367942	0.0111031	1.29051	AV226060	Hs3st1	Mm.12559	5	heparan sulfate (glucosamine) 3-O-sulfotransferase 1
1418884_x_at	68.768	4.71e-06	7.9015	8.44182	0.54032	7.55e-06	1.4543	AI317241	Cars	Mm.125659	7	cysteinyl-tRNA synthetase
1418884_x_at	47.5246	1.92e-05	9.27584	9.50745	0.231615	3.77e-05	1.17415	BC004655	Nup107	Mm.12568	10	nucleoporin 107
1418884_x_at	26.1159	0.00017447	11.7562	11.4934	-0.262767	0.000541696	-1.19978	NM_138658	Gnas	Mm.125770	2	GNAS (guanine nucleotide binding protein, alpha stimulating) complex locus
1418884_x_at	16.4023	0.000886885	8.43482	8.22275	-0.212063	0.00386798	-1.15834	L26349	Tnfrsf1a	Mm.1258	6	tumor necrosis factor receptor superfamily, member 1a
1418884_x_at	49.6647	1.63e-05	6.49199	6.83597	0.343982	5.58e-05	1.26926	BM120298	Fam210a	Mm.125857	18	family with sequence similarity 210, member A
1418884_x_at	194.066	8.26e-08	4.77256	6.53775	1.7652	2.36e-07	3.39921	BB125651	Neto2	Mm.126079	8	neuropilin (NRP) and tolloid (TLL)-like 2
1418884_x_at	6.37506	0.0162676	6.05612	5.81695	-0.239173	0.0120793	-1.18032	BE952454	Fancc	Mm.126106	13	Fanconi anemia, complementation group C
1418884_x_at	536.155	1.47e-09	7.45195	8.51569	1.06374	4.82e-09	2.09034	BE624323	Dnajc3	Mm.12616	14	DnaJ (Hsp40) homolog, subfamily C, member 3
1418884_x_at	93.3275	1.45e-06	10.0728	10.6428	0.569949	6.51e-06	1.48447	AI510221	Fundc2	Mm.126404	X	FUN14 domain containing 2
1418884_x_at	14.7024	0.00128046	10.3686	10.2618	-0.106834	0.0285314	-1.07686	NM_026420	Paip2	Mm.126534	18	polyadenylate-binding protein-interacting protein 2
1418884_x_at	11.7814	0.00263618	9.58777	9.35625	-0.231522	0.00327626	-1.17407	AV273804	Cul3	Mm.12665	1	cullin 3
1418884_x_at	28.3817	0.000129227	11.6783	11.5104	-0.167892	0.000424609	-1.12342	NM_020615	Atp5c1	Mm.12677	2	ATP synthase, H+ transporting, mitochondrial F1 complex, gamma polypeptide 1
1418884_x_at	34.0432	6.65e-05	3.13025	4.47712	1.34687	0.000267147	2.5436	BB768495	Plp1	Mm.1268	X	proteolipid protein (myelin) 1
1418884_x_at	51.0732	1.46e-05	7.60132	7.01285	-0.588477	2.52e-05	-1.50366	NM_019489	Ppie	Mm.126873	4	peptidylprolyl isomerase E (cyclophilin E)
1418884_x_at	46.4122	2.1e-05	8.01659	8.42653	0.409937	5.5e-05	1.32863	AA510713	Socs5	Mm.126885	17	suppressor of cytokine signaling 5
1418884_x_at	53.1123	1.26e-05	5.58907	6.04785	0.458782	0.000114728	1.37438	AK014829	Tlk2	Mm.126976	11	tousled-like kinase 2 (Arabidopsis)
1418884_x_at	25.7465	0.000183627	8.72727	9.08171	0.354438	0.000516674	1.27849	NM_008896	Pon2	Mm.126984	6	paraoxonase 2
1418884_x_at	18.1884	0.000623259	6.00502	6.3759	0.370879	0.00143996	1.29314	BI735871	Zfp28	Mm.127014	7	zinc finger protein 28
1418884_x_at	79.7205	2.67e-06	8.23394	7.52627	-0.707667	6.21e-06	-1.63316	BG089858	Stard4	Mm.127058	18	StAR-related lipid transfer (START) domain containing 4
1418884_x_at	65.2344	5.76e-06	4.37466	5.5928	1.21813	2.23e-05	2.32645	Z25469	Pros1	Mm.127156	16	protein S (alpha)
1418884_x_at	6.40479	0.0160636	6.61812	6.78772	0.169597	0.0357232	1.12474	AK006286	Arl4a	Mm.12723	12	ADP-ribosylation factor-like 4A
1418884_x_at	10.4767	0.00381598	4.73376	4.48009	-0.253669	0.002719	-1.19224	BB211735	Hcfc2	Mm.127405	10	host cell factor C2
1418884_x_at	256.911	2.73e-08	7.67092	8.18378	0.512851	7.33e-08	1.42687	AK003410	Pdrg1	Mm.12746	2	p53 and DNA damage regulated 1
1418884_x_at	4.96111	0.0311758	5.37218	5.0524	-0.319784	0.0424894	-1.24814	AI415371	Wdr19	Mm.127550	5	WD repeat domain 19
1418884_x_at	461.897	2.67e-09	7.81766	8.81159	0.993935	8.81e-09	1.99161	AK009333	Sh3pxd2a	Mm.127560	19	SH3 and PX domains 2A
1418884_x_at	43.2458	2.73e-05	10.7373	10.4601	-0.27717	0.00010405	-1.21182	BB456860	Fkbp4	Mm.12758	6	FK506 binding protein 4
1418884_x_at	5.93492	0.0197027	4.02349	4.50129	0.477801	0.0161693	1.39262	BB311524	Zfp39	Mm.127646	11	zinc finger protein 39
1418884_x_at	39.6461	3.78e-05	7.94644	7.5214	-0.425042	9.73e-05	-1.34261	BC016224	Nln	Mm.127692	13	neurolysin (metallopeptidase M3 family)
1418884_x_at	274.339	2.11e-08	6.01598	6.8967	0.880712	4.02e-08	1.84128	BC006727	Pycr1	Mm.127731	11	pyrroline-5-carboxylate reductase 1
1418884_x_at	149.694	2.29e-07	6.92602	7.97344	1.04742	4.98e-07	2.06683	AV086243	Pdk3	Mm.12775	X	pyruvate dehydrogenase kinase, isoenzyme 3
1418884_x_at	6.85373	0.0133377	6.18647	5.76741	-0.419064	0.0146859	-1.33706	BC020104	Lmf1	Mm.12787	17	lipase maturation factor 1
1418884_x_at	131.861	3.77e-07	6.11387	6.89473	0.780857	1.98e-06	1.71815	BC024479	Msantd2	Mm.127892	9	Myb/SANT-like DNA-binding domain containing 2
1418884_x_at	13.6422	0.0016398	8.96024	8.73642	-0.223813	0.00357359	-1.16782	BC023122	Ahctf1	Mm.128165	1	AT hook containing transcription factor 1
1418884_x_at	398.404	4.8e-09	8.07083	9.00758	0.936747	1.89e-08	1.91421	AW047304	Bckdhb	Mm.12819	9	branched chain ketoacid dehydrogenase E1, beta polypeptide
1418884_x_at	128.289	4.2e-07	6.66237	5.75962	-0.902742	5.37e-07	-1.86962	AK017860	Ccdc51	Mm.128227	9	coiled-coil domain containing 51
1418884_x_at	147.736	2.41e-07	6.99169	5.88743	-1.10426	3.61e-07	-2.14988	NM_009034	Rbp2	Mm.12825	9	retinol binding protein 2, cellular
1418884_x_at	180.15	1.11e-07	4.22115	5.59134	1.37019	3.58e-07	2.58504	NM_009561	Zfp61	Mm.12832	7	zinc finger protein 61
1418884_x_at	5.97555	0.01935	4.74987	5.02988	0.280013	0.0214939	1.21421	NM_008494	Lfng	Mm.12834	5	LFNG O-fucosylpeptide 3-beta-N-acetylglucosaminyltransferase
1418884_x_at	1391.31	3.29e-11	9.48244	10.5671	1.08467	6.87e-11	2.1209	NM_010066	Dnmt1	Mm.128580	9	DNA methyltransferase (cytosine-5) 1
1418884_x_at	14.1298	0.00146072	6.67586	7.04385	0.36799	0.00434939	1.29055	BC023347	Dync1li1	Mm.128627	9	dynein cytoplasmic 1 light intermediate chain 1
1418884_x_at	113.948	6.67e-07	8.77316	9.31616	0.542997	2.24e-06	1.457	AV346600	Hs2st1	Mm.12863	3	heparan sulfate 2-O-sulfotransferase 1
1418884_x_at	231.101	4.15e-08	8.96773	9.6231	0.655365	1.32e-07	1.57501	NM_133976	Imp3	Mm.12864	9	IMP3, U3 small nucleolar ribonucleoprotein, homolog (yeast)
1418884_x_at	19.4437	0.000494919	8.34309	8.60586	0.262766	0.00187528	1.19978	BC005731	Cfap36	Mm.128663	11	cilia and flagella associated protein 36
1418884_x_at	9.78922	0.00470532	4.67688	4.14669	-0.530195	0.00516384	-1.44412	BQ178510	Mapt	Mm.1287	11	microtubule-associated protein tau
1418884_x_at	267.451	2.33e-08	7.61654	5.89673	-1.71981	7.61e-08	-3.29392	BB554029	Hsd17b7	Mm.12882	1	hydroxysteroid (17-beta) dehydrogenase 7
1418884_x_at	354.439	7.63e-09	6.52941	3.65523	-2.87418	2.01e-08	-7.33188	NM_021468	Unc13b	Mm.128892	4	unc-13 homolog B (C. elegans)
1418884_x_at	7.28314	0.01125	2.74816	2.30051	-0.44764	0.0444237	-1.36381	NM_007976	F5	Mm.12900	1	coagulation factor V
1418884_x_at	3.8441	0.0567185	5.03461	5.35898	0.324365	0.044896	1.25211	BC010976	Sema3f	Mm.12903	9	sema domain, immunoglobulin domain (Ig), short basic domain, secreted, (semaphorin) 3F
1418884_x_at	23.8006	0.000243148	3.27776	2.52764	-0.750114	0.000427178	-1.68193	AF071068	Ddc	Mm.12906	11	dopa decarboxylase
1418884_x_at	117.492	5.92e-07	8.14613	8.71665	0.570517	1.44e-06	1.48506	NM_019836	Noa1	Mm.129136	5	nitric oxide associated 1
1418884_x_at	251.308	2.98e-08	7.5393	6.40059	-1.13872	4.96e-08	-2.20185	BM121177	Nit1	Mm.12915	1	nitrilase 1
1418884_x_at	7.04394	0.012358	4.77682	4.43502	-0.341803	0.010894	-1.26734	NM_011760	Zfp54	Mm.12916	17	zinc finger protein 54
1418884_x_at	25.2364	0.00019728	7.77253	7.40592	-0.366608	0.000701395	-1.28932	NM_008801	Pde6d	Mm.12925	1	phosphodiesterase 6D, cGMP-specific, rod, delta
1418884_x_at	12.8283	0.00200445	5.85469	4.97541	-0.879275	0.00334677	-1.83945	BM240956	Zfp850	Mm.129275	7	zinc finger protein 850
1418884_x_at	9.27328	0.00554778	7.47006	7.78557	0.315501	0.00870479	1.24444	NM_008841	Pik3r2	Mm.12945	8	phosphatidylinositol 3-kinase, regulatory subunit, polypeptide 2 (p85 beta)
1418884_x_at	8.04904	0.008444	7.44848	7.67373	0.225251	0.0280664	1.16898	NM_008173	Nr3c1	Mm.129481	18	nuclear receptor subfamily 3, group C, member 1
1418884_x_at	136.028	3.34e-07	3.41475	5.25985	1.8451	1.14e-06	3.59277	BB759833	Foxc1	Mm.12949	13	forkhead box C1
1418884_x_at	18.0157	0.000644028	7.95258	8.2287	0.27612	0.000871183	1.21093	BE996461	Acd	Mm.12964	8	adrenocortical dysplasia
1418884_x_at	22.2418	0.000309117	4.37334	5.29824	0.924902	0.00073008	1.89856	BM945177	Nsd1	Mm.12964	13	nuclear receptor-binding SET-domain protein 1
1418884_x_at	719.898	4.56e-10	6.53644	7.63292	1.09647	2.85e-09	2.13831	NM_010547	Ikbkg	Mm.12967	X	inhibitor of kappaB kinase gamma
1418884_x_at	13.9203	0.00153451	6.9136	6.39737	-0.516234	0.00238983	-1.43022	BB650066	Cops7b	Mm.12973	1	COP9 (constitutive photomorphogenic) homolog, subunit 7b (Arabidopsis thaliana)
1418884_x_at	107.502	8.37e-07	9.28196	8.8631	-0.418861	2.27e-06	-1.33687	BE848253	Cenpf	Mm.129746	1	centromere protein F
1418884_x_at	8.33446	0.00762584	4.53066	4.9382	0.407537	0.00813209	1.32642	AB000710	Socs1	Mm.130	16	suppressor of cytokine signaling 1
1418884_x_at	23.4025	0.000258173	8.18435	7.89913	-0.285215	0.000603634	-1.21859	BE952940	Ankib1	Mm.130148	5	ankyrin repeat and IBR domain containing 1
1418884_x_at	4.00502	0.051747	1.86238	2.16227	0.299897	0.0461016	1.23106	BB461344	Dmrta1	Mm.130167	4	doublesex and mab-3 related transcription factor like family A1
1418884_x_at	51.89	1.38e-05	6.9307	6.35504	-0.575667	2.95e-05	-1.49037	AK017577	C2cd5	Mm.130260	6	C2 calcium-dependent domain containing 5
1418884_x_at	16.2342	0.000918349	5.90307	5.29545	-0.607623	0.000858847	-1.52375	BE630303	Harbi1	Mm.130331	2	harbinger transposase derived 1
1418884_x_at	145.123	2.59e-07	8.33259	8.91789	0.585295	7.06e-07	1.50035	BB166592	Top2b	Mm.130362	14	topoisomerase (DNA) II beta
1418884_x_at	1566.06	2.05e-11	6.77972	9.46091	2.68119	2.6e-11	6.41384	AV292255	Col8a1	Mm.130388	16	collagen, type VIII, alpha 1
1418884_x_at	23.1554	0.000268082	4.77508	3.98103	-0.794049	0.000425091	-1.73393	NM_023790	Wdr54	Mm.130665	6	WD repeat domain 54
1418884_x_at	156.346	1.93e-07	5.64132	6.57472	0.933404	6.37e-07	1.90978	BB659256	Qk	Mm.130694	17	quaking
1418884_x_at	19.9627	0.000451607	8.07755	8.33905	0.261501	0.000655893	1.19873	BG694892	Ash1l	Mm.130752	3	ash1 (absent, small, or homeotic)-like (Drosophila)
1418884_x_at	347.336	8.27e-09	5.13997	2.04192	-3.09805	1.85e-08	-8.56263	BB479296	Fign	Mm.130769	2	fidgetin
1418884_x_at	5.43646	0.0247593	4.74972	4.50098	-0.24874	0.0410037	-1.18817	BB530943	Upk1b	Mm.130793	16	uroplakin 1B
1418884_x_at	50.8538	1.49e-05	10.1107	9.71695	-0.39379	3.65e-05	-1.31384	AV083741	Mtdh	Mm.130883	15	metadherin
1418884_x_at	12.3491	0.002267	8.10037	7.8382	-0.26217	0.00281881	-1.19928	AK019497	Sympk	Mm.130902	7	symplekin
1418884_x_at	344.044	8.59e-09	5.16857	7.20298	2.03441	2.05e-08	4.09656	BB103233	Mum1l1	Mm.131001	X	melanoma associated antigen (mutated) 1-like 1
1418884_x_at	16.0402	0.000956406	8.45259	8.71455	0.261956	0.0036931	1.1991	NM_023502	Elf2	Mm.131038	3	E74-like factor 2
1418884_x_at	16.1295	0.000938638	6.89492	6.44481	-0.450114	0.00115607	-1.36615	NM_026495	Nacc2	Mm.131074	2	nucleus accumbens associated 2, BEN and BTB (POZ) domain containing
1418884_x_at	45.1255	2.33e-05	3.25109	4.64963	1.39854	7.54e-05	2.63634	AF196480	Mid2	Mm.131097	X	midline 2
1418884_x_at	6.89234	0.0131312	10.6539	10.8059	0.151929	0.0325828	1.11105	AK007546	Dek	Mm.131150	13	DEK oncogene (DNA binding)
1418884_x_at	17.1582	0.000760995	7.14133	6.84482	-0.29651	0.00656119	-1.22817	BG067897	Tnrc6b	Mm.131328	15	trinucleotide repeat containing 6b
1418884_x_at	4.011	0.051573	2.97627	2.70374	-0.272531	0.0407226	-1.20793	NM_023380	Samsn1	Mm.131406	16	SAM domain, SH3 domain and nuclear localization signals, 1
1418884_x_at	289.594	1.7e-08	6.87789	8.02133	1.14344	4.16e-08	2.20907	BC027153	Mecp2	Mm.131408	X	methyl CpG binding protein 2
1418884_x_at	75.2834	3.32e-06	5.85122	6.33003	0.47881	9.94e-06	1.39359	BQ173986	Srr	Mm.131443	11	serine racemase
1418884_x_at	51.7969	1.39e-05	8.58806	8.93353	0.345479	2.12e-05	1.27057	BE951337	Umps	Mm.13145	16	uridine monophosphate synthetase
1418884_x_at	90.0878	1.66e-06	3.64926	2.05406	-1.5952	2.94e-06	-3.02136	BE685969	Aim2	Mm.131453	1	absent in melanoma 2
1418884_x_at	18.6573	0.000570932	4.61512	3.99735	-0.617767	0.00108649	-1.5345	BB424956	C530044C16Rik	Mm.131454	6	RIKEN cDNA C530044C16 gene
1418884_x_at	5.67062	0.0222044	8.6316	8.73504	0.103436	0.016981	1.07433	BM120737	Ahsa2	Mm.13148	11	AHA1, activator of heat shock protein ATPase 2
1418884_x_at	8.88508	0.00630865	3.84347	3.40408	-0.439386	0.00691767	-1.35603	NM_019494	Cxcl11	Mm.131723	5	chemokine (C-X-C motif) ligand 11
1418884_x_at	8.63412	0.00687055	7.77244	7.53336	-0.239079	0.014547	-1.18024	AV285222	Heatr5a	Mm.131941	12	HEAT repeat containing 5A
1418884_x_at	5.00215	0.0305458	5.01125	4.68079	-0.33047	0.0383917	-1.25742	AI465495	Lmln	Mm.131951	16	leishmanolysin-like (metallopeptidase M8 family)
1418884_x_at	144.03	2.67e-07	7.4691	6.79601	-0.673088	5.72e-07	-1.59448	AV274469	Trappc12	Mm.132006	12	trafficking protein particle complex 12
1418884_x_at	25.9431	0.000178679	6.3189	5.91415	-0.404743	0.000705331	-1.32385	AK009255	Ttll5	Mm.132172	12	tubulin tyrosine ligase-like family, member 5
1418884_x_at	39.7656	3.74e-05	6.97597	6.48634	-0.48963	6.82e-05	-1.40408	BB476293	Uvssa	Mm.132178	5	UV stimulated scaffold protein A
1418884_x_at	56.6197	9.89e-06	5.53756	6.39105	0.853495	2.11e-05	1.80687	NM_030713	Zfp202	Mm.132196	9	zinc finger protein 202
1418884_x_at	6.79974	0.0136332	8.17472	7.93419	-0.240528	0.0223909	-1.18142	AK010877	Ipo11	Mm.132208	13	importin 11
1418884_x_at	51.9698	1.37e-05	7.91307	8.71592	0.802849	4.61e-05	1.74454	NM_133838	Ehd4	Mm.132226	2	EH-domain containing 4
1418884_x_at	5.5092	0.0239282	6.99186	6.8205	-0.171364	0.0275681	-1.12612	NM_024273	Timmdc1	Mm.132231	16	translocase of inner mitochondrial membrane domain containing 1
1418884_x_at	105.181	9.11e-07	6.22814	5.48409	-0.744048	1.79e-06	-1.67487	BC027056	Mapre2	Mm.132237	18	microtubule-associated protein, RP/EB family, member 2
1418884_x_at	11.9851	0.00249565	6.54241	6.71342	0.171016	0.00582228	1.12585	BG076163	Crebbp	Mm.132238	16	CREB binding protein
1418884_x_at	285.132	1.81e-08	6.11152	7.46679	1.35527	3.68e-08	2.55846	AV376137	Galnt12	Mm.132246	4	UDP-N-acetyl-alpha-D-galactosamine:polypeptide N-acetylgalactosaminyltransferase 12
1418884_x_at	194.659	8.16e-08	9.13645	8.69091	-0.445544	3.71e-07	-1.36183	BC012404	Pex2	Mm.132336	3	peroxisomal biogenesis factor 2
1418884_x_at	7.08754	0.0121462	6.78809	7.08914	0.301047	0.0188226	1.23204	BB815146	Prr11	Mm.132381	11	proline rich 11
1418884_x_at	7.21696	0.0115437	7.25866	7.45577	0.197107	0.00973583	1.1464	BM238431	Zfml	Mm.132392	6	zinc finger, matrin-like
1418884_x_at	16.5874	0.000853789	7.99541	8.19171	0.196301	0.00368436	1.14576	AV347367	Zfp770	Mm.132523	2	zinc finger protein 770
1418884_x_at	31.8255	8.52e-05	5.87662	6.1827	0.306081	0.0012685	1.23634	BE196957	Itpkb	Mm.132535	1	inositol 1,4,5-trisphosphate 3-kinase B
1418884_x_at	6.24215	0.0172202	8.93397	8.55855	-0.375417	0.0154068	-1.29721	BB205930	Nnt	Mm.132584	13	nicotinamide nucleotide transhydrogenase
1418884_x_at	34.4607	6.36e-05	5.34065	5.95557	0.614921	0.00027534	1.53147	BB485735	Malt1	Mm.132613	18	mucosa associated lymphoid tissue lymphoma translocation gene 1
1418884_x_at	9.73506	0.00478588	7.07816	6.79417	-0.283984	0.00405897	-1.21755	NM_013597	Mef2a	Mm.132788	7	myocyte enhancer factor 2A
1418884_x_at	18.147	0.000628164	4.96254	4.80673	-0.155812	0.0140194	-1.11405	BB749015	Lurap1	Mm.132803	4	leucine rich adaptor protein 1
1418884_x_at	29.2094	0.00011643	7.62112	7.30843	-0.312694	0.000413426	-1.24203	AK016773	Rbbp5	Mm.132868	1	retinoblastoma binding protein 5
1418884_x_at	27.2548	0.000149612	7.5969	7.93519	0.338284	0.000186263	1.26425	BB187898	Gan	Mm.132992	8	giant axonal neuropathy
1418884_x_at	50.9948	1.47e-05	4.17037	2.74585	-1.42452	4.76e-05	-2.68426	BB284358	Egln3	Mm.133037	12	egl-9 family hypoxia-inducible factor 3
1418884_x_at	10.7276	0.00354445	5.78977	5.934	0.14423	0.0267655	1.10514	BB003227	Shprh	Mm.133101	10	SNF2 histone linker PHD RING helicase
1418884_x_at	13.1169	0.00186453	6.14085	6.45841	0.317552	0.00424434	1.24621	BB753323	Pex10	Mm.133114	4	peroxisomal biogenesis factor 10
1418884_x_at	20.5819	0.000405942	2.13555	1.69659	-0.438967	0.000622607	-1.35563	BB138485	Gulp1	Mm.133132	1	GULP, engulfment adaptor PTB domain containing 1
1418884_x_at	11.329	0.00298549	7.39564	7.72599	0.330354	0.00439336	1.25732	NM_021555	Hgh1	Mm.133202	15	HGH1 homolog
1418884_x_at	27.893	0.000137611	6.77152	6.01706	-0.754454	0.000258065	-1.68699	BB547893	Neurl1b	Mm.133211	17	neuralized homolog 1b (Drosophila)
1418884_x_at	24.3255	0.000224973	8.0483	7.56166	-0.486636	0.000402009	-1.40117	BB042564	Cep89	Mm.133263	7	centrosomal protein 89
1418884_x_at	229.979	4.23e-08	7.10502	5.86758	-1.23745	7.54e-08	-2.35781	BC004738	Dhcr24	Mm.133370	4	24-dehydrocholesterol reductase
1418884_x_at	9.73217	0.00479022	11.8818	11.7907	-0.0911355	0.00413393	-1.06521	BG794445	Atp5j2	Mm.133551	5	ATP synthase, H+ transporting, mitochondrial F0 complex, subunit F2
1418884_x_at	424.659	3.72e-09	7.49149	8.5523	1.06081	8.75e-09	2.0861	AK019495	Ddx10	Mm.133560	9	DEAD (Asp-Glu-Ala-Asp) box polypeptide 10
1418884_x_at	131.402	3.82e-07	4.30509	5.695	1.38991	1.13e-06	2.62063	BG076317	Ubash3b	Mm.133615	9	ubiquitin associated and SH3 domain containing, B
1418884_x_at	64.9401	5.86e-06	7.27882	7.80831	0.529494	1.64e-05	1.44342	BQ175454	Cfap97	Mm.133623	8	cilia and flagella associated protein 97
1418884_x_at	18.2326	0.000618078	6.51402	6.88307	0.369049	0.000821638	1.2915	AV227511	Atxn7	Mm.133625	14	ataxin 7
1418884_x_at	22.4026	0.000301356	4.73692	3.91291	-0.82401	0.000702626	-1.77032	AV348121	Slco4a1	Mm.133687	2	solute carrier organic anion transporter family, member 4a1
1418884_x_at	11.3592	0.00296048	5.0048	4.59325	-0.411555	0.00683216	-1.33012	AK017526	Slc35d2	Mm.133731	13	solute carrier family 35, member D2
1418884_x_at	39.6634	3.78e-05	10.0073	10.3647	0.357476	0.000191538	1.28118	NM_024223	Crip2	Mm.133825	12	cysteine rich protein 2
1418884_x_at	12.343	0.00227061	2.59133	2.27748	-0.313855	0.0115914	-1.24303	NM_031384	Tex11	Mm.134024	X	testis expressed gene 11
1418884_x_at	13.3177	0.00177431	6.7816	6.55186	-0.229738	0.00519074	-1.17262	BM115150	Ap4e1	Mm.134045	2	adaptor-related protein complex AP-4, epsilon 1
1418884_x_at	30.0266	0.000105312	6.69256	7.10535	0.41279	0.000174406	1.33126	NM_031184	Glis2	Mm.134072	16	GLIS family zinc finger 2
1418884_x_at	6.29699	0.016819	6.39548	6.61361	0.218128	0.0393082	1.16322	AF034744	Sema3e	Mm.134093	5	sema domain, immunoglobulin domain (Ig), short basic domain, secreted, (semaphorin) 3E
1418884_x_at	10.3534	0.00395895	5.45052	5.82097	0.370449	0.0114688	1.29275	BB821363	Scfd2	Mm.134147	5	Sec1 family domain containing 2
1418884_x_at	238.601	3.66e-08	9.63998	9.23699	-0.402989	4.19e-08	-1.32224	BB478992	Sfxn1	Mm.134191	13	sideroflexin 1
1418884_x_at	93.4661	1.44e-06	10.9338	10.5611	-0.372648	3.96e-06	-1.29473	NM_024188	Oxct1	Mm.13445	15	3-oxoacid CoA transferase 1
1418884_x_at	60.6966	7.59e-06	6.47016	5.51331	-0.956844	3.71e-05	-1.94106	NM_008250	Hlx	Mm.1347	1	H2.0-like homeobox
1418884_x_at	101.517	1.05e-06	6.05541	4.15621	-1.89921	2.88e-06	-3.73008	BB397841	Pde5a	Mm.134911	3	phosphodiesterase 5A, cGMP-specific
1418884_x_at	14.086	0.00147574	5.66099	5.29933	-0.361667	0.00159796	-1.28491	BB053703	Zfp11	Mm.135067	5	zinc finger protein 11
1418884_x_at	61.5825	7.18e-06	4.84184	5.60657	0.764723	2.73e-05	1.69904	NM_013553	Hoxc4	Mm.1351	15	homeobox C4
1418884_x_at	91.3676	1.57e-06	5.86563	6.76769	0.902065	4.75e-06	1.86874	BB487289	Atp10a	Mm.135129	7	ATPase, class V, type 10A
1418884_x_at	33.3355	7.18e-05	6.96537	6.42461	-0.540759	6.9e-05	-1.45474	BC005637	Tmco6	Mm.135188	18	transmembrane and coiled-coil domains 6
1418884_x_at	8.33752	0.00761762	8.01564	8.42682	0.411184	0.0233449	1.32978	BM235996	Slc33a1	Mm.135619	3	solute carrier family 33 (acetyl-CoA transporter), member 1
1418884_x_at	194.713	8.15e-08	8.40511	9.3361	0.930994	1.81e-07	1.90659	X62701	Plaur	Mm.1359	7	plasminogen activator, urokinase receptor
1418884_x_at	366.241	6.7e-09	7.8972	8.96453	1.06734	1.65e-08	2.09556	AK010420	Gadd45b	Mm.1360	10	growth arrest and DNA-damage-inducible 45 beta
1418884_x_at	11.4245	0.00290713	10.6526	10.4385	-0.214097	0.00419741	-1.15998	AV216686	Atp5k	Mm.136093	5	ATP synthase, H+ transporting, mitochondrial F1F0 complex, subunit E
1418884_x_at	6.54304	0.0151557	6.13805	6.36549	0.227438	0.0330936	1.17075	BB143476	Lrrc20	Mm.136116	10	leucine rich repeat containing 20
1418884_x_at	39.7546	3.74e-05	5.87298	5.26962	-0.603363	4.88e-05	-1.51925	AY028963	Zbtb20	Mm.136238	16	zinc finger and BTB domain containing 20
1418884_x_at	46.9968	2e-05	6.62543	7.20022	0.574789	4.74e-05	1.48946	AK004419	Fbxl17	Mm.136366	17	F-box and leucine-rich repeat protein 17
1418884_x_at	8.35723	0.00756494	6.93476	6.73195	-0.20281	0.0158107	-1.15094	AW537824	Sccpdh	Mm.136458	1	saccharopine dehydrogenase (putative)
1418884_x_at	12.6093	0.00211943	6.01335	6.60183	0.588484	0.00487833	1.50367	BC004831	Smox	Mm.136586	2	spermine oxidase
1418884_x_at	240.888	3.52e-08	8.63703	8.21916	-0.417872	5.65e-08	-1.33596	NM_025482	Tpd52l2	Mm.136648	2	tumor protein D52-like 2
1418884_x_at	16.6844	0.000837061	6.15404	5.73324	-0.420799	0.00253192	-1.33867	BB536585	Gm19990	Mm.136732	12	predicted gene, 19990
1418884_x_at	189.724	9.03e-08	8.3359	6.85121	-1.48468	1.73e-07	-2.79856	BM203457	Svil	Mm.136791	18	supervillin
1418884_x_at	7.2548	0.0113746	9.57905	9.71642	0.137367	0.0305009	1.0999	BC008119	Oat	Mm.13694	7	ornithine aminotransferase
1418884_x_at	124.864	4.67e-07	3.9786	2.80589	-1.17271	3.65e-07	-2.25434	AV084904	Ccl6	Mm.137	11	chemokine (C-C motif) ligand 6
1418884_x_at	84.5854	2.12e-06	8.60682	8.88544	0.278622	9.56e-06	1.21304	AK019964	Rrbp1	Mm.13705	2	ribosome binding protein 1
1418884_x_at	7.26285	0.011339	6.04444	5.17702	-0.867418	0.0167926	-1.82439	BB332449	Cp	Mm.13787	3	ceruloplasmin
1418884_x_at	11.281	0.00302586	4.54204	3.64277	-0.899266	0.0130596	-1.86512	BB491571	Setd8	Mm.137966	5	SET domain containing (lysine methyltransferase) 8
1418884_x_at	2794.78	2.03e-12	2.80227	6.99253	4.19026	7.67e-14	18.2556	AW548377	Klhl23	Mm.138073	2	kelch-like 23
1418884_x_at	18.6177	0.000575139	2.55667	1.95357	-0.603097	0.000833352	-1.51897	BB245373	Gprin3	Mm.138080	6	GPRIN family member 3
1418884_x_at	6.25435	0.0171299	8.61814	8.41704	-0.201097	0.0286908	-1.14957	NM_133725	Secisbp2l	Mm.138091	2	SECIS binding protein 2-like
1418884_x_at	19.4388	0.00049535	6.23575	6.67448	0.438732	0.00106299	1.35541	AV245241	Ehd2	Mm.138215	7	EH-domain containing 2
1418884_x_at	12.9224	0.00195739	6.50411	6.67732	0.173206	0.012089	1.12756	AK011199	Dph2	Mm.13823	4	DPH2 homolog (S. cerevisiae)
1418884_x_at	56.4446	1e-05	5.91631	5.03924	-0.877069	1.29e-05	-1.83664	BI729743	Gramd1b	Mm.138434	9	GRAM domain containing 1B
1418884_x_at	55.3813	1.08e-05	8.14675	8.46006	0.313314	2.12e-05	1.24256	BG070968	Fam179b	Mm.138465	12	family with sequence similarity 179, member B
1418884_x_at	24.6156	0.000215654	13.4683	13.5657	0.0974068	0.00166059	1.06985	BC018223	Eef1a1	Mm.138471	9	eukaryotic translation elongation factor 1 alpha 1
1418884_x_at	11.6613	0.00272368	4.54025	4.07003	-0.470221	0.0120969	-1.38532	U03561	Hspb1	Mm.13849	5	heat shock protein 1
1418884_x_at	29.0655	0.000118537	5.95259	6.36701	0.414421	0.000566366	1.33276	BC024806	Foxred1	Mm.138512	9	FAD-dependent oxidoreductase domain containing 1
1418884_x_at	160.261	1.75e-07	9.57852	10.0337	0.455228	4.2e-07	1.371	BC010722	Rab11a	Mm.1387	9	RAB11A, member RAS oncogene family
1418884_x_at	102.865	9.93e-07	9.25781	8.76326	-0.494554	2.94e-06	-1.40889	AJ288061	Clasp1	Mm.138740	1	CLIP associating protein 1
1418884_x_at	13.5797	0.00166467	10.6501	10.4837	-0.166475	0.0012811	-1.12231	AI594880	Mrpl51	Mm.138749	6	mitochondrial ribosomal protein L51
1418884_x_at	57.1101	9.57e-06	6.26922	5.61109	-0.65813	2.17e-05	-1.57804	BB127276	Chd7	Mm.138792	4	chromodomain helicase DNA binding protein 7
1418884_x_at	106.465	8.69e-07	6.48061	7.65673	1.17612	2.75e-06	2.25969	BQ175681	Slc36a4	Mm.138815	9	solute carrier family 36 (proton/amino acid symporter), member 4
1418884_x_at	15.3968	0.00109758	5.8978	5.39655	-0.501248	0.00195479	-1.41544	AI451001	H3f3a	Mm.138832	1	H3 histone, family 3A
1418884_x_at	8.87572	0.00632855	11.4655	11.3408	-0.124699	0.00387151	-1.09028	BI693609	Eif1	Mm.13886	11	eukaryotic translation initiation factor 1
1418884_x_at	1197.34	6e-11	9.99991	11.0492	1.04929	2.31e-10	2.06952	NM_010833	Msn	Mm.138876	X	moesin
1418884_x_at	119.731	5.5e-07	7.23449	6.52329	-0.711203	1.34e-06	-1.63717	AV277440	Nfatc2ip	Mm.1389	7	nuclear factor of activated T cells, cytoplasmic, calcineurin dependent 2 interacting protein
1418884_x_at	4.4422	0.040728	3.79098	4.15336	0.362386	0.033464	1.28555	NM_019679	Fmnl1	Mm.138913	11	formin-like 1
1418884_x_at	11.2634	0.00304086	3.58303	2.82577	-0.757261	0.00344992	-1.69028	AK019912	5330426P16Rik	Mm.139089	16	RIKEN cDNA 5330426P16 gene
1418884_x_at	7.91129	0.00887802	8.55143	8.27727	-0.274155	0.013214	-1.20929	BG075140	Zfp131	Mm.139115	13	zinc finger protein 131
1418884_x_at	6.85538	0.0133288	9.70171	9.57197	-0.129733	0.0387434	-1.09409	BC008139	Jtb	Mm.13912	3	jumping translocation breakpoint
1418884_x_at	39.0775	3.99e-05	4.74639	4.03084	-0.71555	5.11e-05	-1.64211	BB701076	Mettl4	Mm.139146	17	methyltransferase like 4
1418884_x_at	64.1459	6.14e-06	7.33083	7.92828	0.597453	2.32e-05	1.51304	BC004037	Ung	Mm.1393	5	uracil DNA glycosylase
1418884_x_at	9.16311	0.00575149	7.83429	7.53887	-0.295418	0.0101914	-1.22724	AJ279797	Tssc4	Mm.139675	7	tumor-suppressing subchromosomal transferable fragment 4
1418884_x_at	5.47571	0.0243064	3.65083	4.10474	0.45391	0.0293815	1.36975	BC027195	B4galt7	Mm.139825	13	xylosylprotein beta1,4-galactosyltransferase, polypeptide 7 (galactosyltransferase I)
1418884_x_at	75.3246	3.32e-06	7.15887	6.68917	-0.469693	2.73e-05	-1.38481	BB031290	Rbm6	Mm.139926	9	RNA binding motif protein 6
1418884_x_at	86.0111	1.99e-06	11.435	11.819	0.383964	4.68e-06	1.30492	BE986849	Ppp1r14b	Mm.140	19	protein phosphatase 1, regulatory (inhibitor) subunit 14B
1418884_x_at	718.428	4.6e-10	8.38352	7.38613	-0.997393	2.87e-09	-1.99639	NM_020010	Cyp51	Mm.140158	5	cytochrome P450, family 51
1418884_x_at	17.9765	0.000648861	2.45366	2.10957	-0.34409	0.00282113	-1.26935	AW228853	Vegfc	Mm.1402	8	vascular endothelial growth factor C
1418884_x_at	5.08582	0.0293098	3.92383	4.2207	0.296873	0.0200738	1.22848	AI604777	Cox8a	Mm.14022	19	cytochrome c oxidase subunit VIIIa
1418884_x_at	162.761	1.65e-07	7.3424	6.9284	-0.414002	3.53e-07	-1.33238	BC023146	Bphl	Mm.140243	13	biphenyl hydrolase-like (serine hydrolase, breast epithelial mucin-associated antigen)
1418884_x_at	13.1537	0.00184756	5.1376	5.52151	0.383907	0.00365507	1.30487	NM_008663	Myo7a	Mm.1403	7	myosin VIIA
1418884_x_at	28.9892	0.000119674	4.53906	3.85065	-0.688415	0.000177697	-1.61151	AK010062	Dqx1	Mm.140332	6	DEAQ RNA-dependent ATPase
1418884_x_at	1632.2	1.74e-11	7.37305	2.48908	-4.88397	2.04e-11	-29.5272	BB012489	Cdc42ep3	Mm.140601	17	CDC42 effector protein (Rho GTPase binding) 3
1418884_x_at	8.40081	0.00745002	8.7793	8.63553	-0.14377	0.0149872	-1.10479	BE995700	Egln1	Mm.140619	8	egl-9 family hypoxia-inducible factor 1
1418884_x_at	81.5979	2.44e-06	7.77057	7.06362	-0.706946	7.61e-06	-1.63235	NM_011303	Dhrs3	Mm.14063	4	dehydrogenase/reductase (SDR family) member 3
1418884_x_at	33.1967	7.3e-05	5.84737	6.48483	0.637463	0.000151315	1.55559	AK017795	Msantd3	Mm.140749	4	Myb/SANT-like DNA-binding domain containing 3
1418884_x_at	73.6093	3.62e-06	8.90035	8.38247	-0.517875	1.16e-05	-1.43184	BB108239	Dnajc5	Mm.140761	2	DnaJ (Hsp40) homolog, subfamily C, member 5
1418884_x_at	7.05982	0.0122803	4.64601	4.34077	-0.305241	0.0201965	-1.23562	AV378441	Adm	Mm.1408	7	adrenomedullin
1418884_x_at	18.5172	0.000585975	2.649	2.1153	-0.533703	0.00384406	-1.44764	AF253409	Aldh1a3	Mm.140988	7	aldehyde dehydrogenase family 1, subfamily A3
1418884_x_at	58.2599	8.87e-06	5.59883	2.79652	-2.80231	1.67e-05	-6.97557	BC010291	Ifitm3	Mm.141021	7	interferon induced transmembrane protein 3
1418884_x_at	38.7014	4.14e-05	7.6732	7.99212	0.318923	5.14e-05	1.2474	BB213578	Ankrd40	Mm.141054	11	ankyrin repeat domain 40
1418884_x_at	55.7051	1.05e-05	7.45747	6.94778	-0.509681	3.51e-05	-1.42374	BM120925	Bcl2l11	Mm.141083	2	BCL2-like 11 (apoptosis facilitator)
1418884_x_at	58.1249	8.95e-06	7.28382	6.72174	-0.562076	2.15e-05	-1.47639	AK010472	Zswim7	Mm.141150	11	zinc finger SWIM-type containing 7
1418884_x_at	32.3778	8e-05	8.95257	8.79668	-0.155895	0.00110706	-1.11411	NM_021714	Wbp11	Mm.141197	6	WW domain binding protein 11
1418884_x_at	491.393	2.08e-09	4.6085	6.95668	2.34819	8.75e-09	5.09184	AV296997	Agpat3	Mm.141230	10	1-acylglycerol-3-phosphate O-acyltransferase 3
1418884_x_at	10.5952	0.00368466	4.91459	4.031	-0.883594	0.00338454	-1.84497	NM_019471	Mmp10	Mm.14126	9	matrix metallopeptidase 10
1418884_x_at	182.109	1.06e-07	9.15998	8.58185	-0.578125	3.24e-07	-1.49291	BB556862	Ergic3	Mm.141276	2	ERGIC and golgi 3
1418884_x_at	4.81259	0.0335951	3.71198	4.2342	0.522225	0.042593	1.43617	AK015817	4930517N10Rik	Mm.141451	9	RIKEN cDNA 4930517N10 gene
1418884_x_at	457.702	2.76e-09	4.54429	2.38298	-2.16132	9.92e-09	-4.47323	BI647951	Epas1	Mm.1415	17	endothelial PAS domain protein 1
1418884_x_at	15.1623	0.00115547	6.65854	6.1237	-0.53484	0.00257896	-1.44878	BQ176370	Prune	Mm.14155	3	prune homolog (Drosophila)
1418884_x_at	8.81246	0.00646514	7.40827	7.69132	0.283047	0.0157767	1.21676	AK011279	Aunip	Mm.141592	4	aurora kinase A and ninein interacting protein
1418884_x_at	8.61159	0.00692398	7.19566	7.42745	0.231782	0.0401513	1.17428	AU080787	Carhsp1	Mm.142095	16	calcium regulated heat stable protein 1
1418884_x_at	78.642	2.81e-06	4.11073	3.22908	-0.881658	4.15e-05	-1.84249	D67076	Adamts1	Mm.1421	16	a disintegrin-like and metallopeptidase (reprolysin type) with thrombospondin type 1 motif, 1
1418884_x_at	171.046	1.36e-07	6.40563	7.35677	0.951137	5.09e-07	1.9334	BM207274	Gtpbp3	Mm.142112	8	GTP binding protein 3
1418884_x_at	23.5141	0.000253848	10.4877	10.3234	-0.164322	0.00334421	-1.12064	BF021416	Timm13	Mm.142132	10	translocase of inner mitochondrial membrane 13
1418884_x_at	49.3749	1.66e-05	10.1913	9.43743	-0.753869	5.09e-05	-1.68631	AK011360	Ptms	Mm.142187	6	parathymosin
1418884_x_at	62.2753	6.88e-06	5.22406	4.53278	-0.69128	3.52e-05	-1.61472	NM_019482	Panx1	Mm.142253	9	pannexin 1
1418884_x_at	12.1572	0.0023841	4.22376	4.82042	0.59666	0.00482534	1.51221	BB177836	Cdk5r1	Mm.142275	11	cyclin-dependent kinase 5, regulatory subunit 1 (p35)
1418884_x_at	8.92144	0.00623206	6.16757	5.95583	-0.21174	0.00669433	-1.15808	BC022922	Paqr7	Mm.142343	4	progestin and adipoQ receptor family member VII
1418884_x_at	4.8749	0.0325527	2.64428	2.33472	-0.309561	0.0282839	-1.23933	NM_134028	Tubg2	Mm.142348	11	tubulin, gamma 2
1418884_x_at	52.2615	1.34e-05	6.15307	5.16267	-0.990398	3.29e-05	-1.98673	NM_011405	Slc7a7	Mm.142455	14	solute carrier family 7 (cationic amino acid transporter, y+ system), member 7
1418884_x_at	6.4823	0.0155465	2.6401	2.7801	0.139994	0.0272269	1.1019	BB153348	Apbb1ip	Mm.14255	2	amyloid beta (A4) precursor protein-binding, family B, member 1 interacting protein
1418884_x_at	75.8118	3.24e-06	6.96956	7.50181	0.532254	3.67e-06	1.44619	BE573480	Abhd13	Mm.142570	8	abhydrolase domain containing 13
1418884_x_at	38.6209	4.17e-05	4.49794	3.33911	-1.15883	0.000111195	-2.23277	NM_028089	Cyp2c55	Mm.142581	19	cytochrome P450, family 2, subfamily c, polypeptide 55
1418884_x_at	380.298	5.77e-09	9.11568	8.03164	-1.08404	1.33e-08	-2.11997	AK008485	2010300C02Rik	Mm.142607	1	RIKEN cDNA 2010300C02 gene
1418884_x_at	166.778	1.5e-07	6.74134	8.1294	1.38806	3.82e-07	2.61726	BB376389	Kdm5c	Mm.142655	X	lysine (K)-specific demethylase 5C
1418884_x_at	12.4863	0.00218762	12.7478	12.6268	-0.121062	0.00161564	-1.08754	NM_021278	Tmsb4x	Mm.142729	X	thymosin, beta 4, X chromosome
1418884_x_at	9.2743	0.00554594	9.28687	9.41462	0.127756	0.0125353	1.09259	NM_007968	Ewsr1	Mm.142822	11	Ewing sarcoma breakpoint region 1
1418884_x_at	60.7012	7.59e-06	7.29875	8.0013	0.702549	1.31e-05	1.62738	AK010750	Otud5	Mm.142827	X	OTU domain containing 5
1418884_x_at	85.3017	2.05e-06	6.19348	7.2142	1.02072	6.21e-06	2.02893	AV258950	Herpud2	Mm.142843	9	HERPUD family member 2
1418884_x_at	7.03514	0.0124013	10.6667	10.7866	0.119868	0.0356328	1.08664	BC006694	Hnrnpk	Mm.142872	13	heterogeneous nuclear ribonucleoprotein K
1418884_x_at	39.0814	3.99e-05	5.29135	6.11811	0.826766	9.36e-05	1.7737	BC024583	Tmem110	Mm.143025	14	transmembrane protein 110
1418884_x_at	7.74447	0.00944157	7.27959	7.51976	0.240166	0.00739281	1.18113	AW556269	Ncaph2	Mm.143167	15	non-SMC condensin II complex, subunit H2
1418884_x_at	6.35197	0.0164283	3.07548	3.39248	0.317002	0.0106111	1.24574	NM_009508	Slc32a1	Mm.143404	2	solute carrier family 32 (GABA vesicular transporter), member 1
1418884_x_at	7.30094	0.0111726	6.09617	6.57013	0.473958	0.0146403	1.38891	BM235514	Ammecr1	Mm.143724	X	Alport syndrome, mental retardation, midface hypoplasia and elliptocytosis chromosomal region gene 1
1418884_x_at	48.076	1.84e-05	7.3731	6.95185	-0.421244	2.6e-05	-1.33908	BB546713	Pigo	Mm.143738	4	phosphatidylinositol glycan anchor biosynthesis, class O
1418884_x_at	7.51687	0.0102844	3.6017	4.06762	0.465921	0.00714945	1.3812	AK013520	Necab3	Mm.143748	2	N-terminal EF-hand calcium binding protein 3
1418884_x_at	49.6284	1.63e-05	3.05575	5.16255	2.1068	4.34e-05	4.30736	BB432934	Jph1	Mm.143761	1	junctophilin 1
1418884_x_at	14.3944	0.00137372	8.09229	7.87609	-0.216203	0.0043767	-1.16167	BI690209	Parva	Mm.143763	7	parvin, alpha
1418884_x_at	17.5601	0.000703126	8.39884	8.56351	0.164672	0.00305042	1.12091	BG867006	Fbxo3	Mm.143768	2	F-box protein 3
1418884_x_at	16.4181	0.000884007	5.76685	6.11808	0.351229	0.0017192	1.27565	BB104454	Wdr4	Mm.143771	17	WD repeat domain 4
1418884_x_at	5.14147	0.028522	8.67141	8.83878	0.167374	0.0295562	1.12301	NM_021329	Rangrf	Mm.143774	11	RAN guanine nucleotide release factor
1418884_x_at	15.1404	0.00116106	8.19354	8.04824	-0.145301	0.00575525	-1.10596	AK002308	0610007P14Rik	Mm.143795	12	RIKEN cDNA 0610007P14 gene
1418884_x_at	25.1713	0.000199112	3.67565	4.50925	0.833597	0.000571066	1.78212	NM_021447	Trim54	Mm.143796	5	tripartite motif-containing 54
1418884_x_at	32.915	7.53e-05	8.93918	8.66052	-0.278659	0.000342133	-1.21307	AV095945	Mrps30	Mm.143810	13	mitochondrial ribosomal protein S30
1418884_x_at	21.9488	0.00032392	8.19847	7.88688	-0.311595	0.000699031	-1.24108	NM_021565	Midn	Mm.143813	10	midnolin
1418884_x_at	157.826	1.86e-07	9.20507	8.72236	-0.48271	9.36e-07	-1.39737	NM_021605	Nek7	Mm.143817	1	NIMA (never in mitosis gene a)-related expressed kinase 7
1418884_x_at	131.194	3.84e-07	8.78124	8.39372	-0.387523	9.24e-07	-1.30815	AK011167	Rhno1	Mm.143908	6	RAD9-HUS1-RAD1 interacting nuclear orphan 1
1418884_x_at	36.8591	4.96e-05	6.91642	7.28849	0.372074	0.000324545	1.29421	BC023427	Pdgfb	Mm.144089	15	platelet derived growth factor, B polypeptide
1418884_x_at	78.8218	2.79e-06	8.04743	7.48228	-0.565148	3.91e-06	-1.47954	AK005444	Camsap2	Mm.144143	1	calmodulin regulated spectrin-associated protein family, member 2
1418884_x_at	105.111	9.13e-07	7.70216	6.70542	-0.996737	2.56e-06	-1.99548	AY057913	Bdnf	Mm.1442	2	brain derived neurotrophic factor
1418884_x_at	47.6591	1.9e-05	4.39254	2.64446	-1.74807	3.66e-05	-3.3591	NM_009369	Tgfbi	Mm.14455	13	transforming growth factor, beta induced
1418884_x_at	90.392	1.64e-06	8.95091	9.37596	0.425052	5.34e-06	1.34262	BC016534	Nudt3	Mm.144699	17	nudix (nucleotide diphosphate linked moiety X)-type motif 3
1418884_x_at	8.93728	0.00619908	6.39775	6.83134	0.433582	0.00638884	1.35058	AK008505	Tex9	Mm.14485	9	testis expressed gene 9
1418884_x_at	188.665	9.23e-08	7.29581	5.72377	-1.57203	1.67e-07	-2.97324	BB261602	Map2k6	Mm.14487	11	mitogen-activated protein kinase kinase 6
1418884_x_at	45.2947	2.3e-05	9.1809	9.55083	0.369926	5.73e-05	1.29229	NM_008014	Ppm1g	Mm.14501	5	protein phosphatase 1G (formerly 2C), magnesium-dependent, gamma isoform
1418884_x_at	24.5361	0.00021816	4.9054	4.55344	-0.351965	0.00446034	-1.2763	NM_016754	Mylpf	Mm.14526	7	myosin light chain, phosphorylatable, fast skeletal muscle
1418884_x_at	8.2655	0.00781411	6.71268	7.06685	0.354169	0.0201907	1.27825	BB726995	Hif1an	Mm.145278	19	hypoxia-inducible factor 1, alpha subunit inhibitor
1418884_x_at	31.786	8.55e-05	7.02374	7.47738	0.453643	0.000146912	1.36949	NM_134151	Yars	Mm.145488	4	tyrosyl-tRNA synthetase
1418884_x_at	9.55528	0.00506594	5.33793	4.77049	-0.567447	0.00673655	-1.4819	BB104560	Satb2	Mm.145599	1	special AT-rich sequence binding protein 2
1418884_x_at	100.422	1.09e-06	9.11568	8.34802	-0.767653	2.53e-06	-1.7025	NM_016765	Ddah2	Mm.1457	17	dimethylarginine dimethylaminohydrolase 2
1418884_x_at	11.1549	0.00313524	7.18704	6.91264	-0.274404	0.00799919	-1.20949	NM_008916	Inpp5k	Mm.1458	11	inositol polyphosphate 5-phosphatase K
1418884_x_at	33.541	7.02e-05	2.88735	3.59411	0.70676	0.000416065	1.63213	BB751267	Hhat	Mm.145857	1	hedgehog acyltransferase
1418884_x_at	118.243	5.77e-07	6.93747	5.86085	-1.07662	1.69e-06	-2.10909	NM_011921	Aldh1a7	Mm.14609	19	aldehyde dehydrogenase family 1, subfamily A7
1418884_x_at	269.069	2.27e-08	8.30304	9.28613	0.983087	5.34e-08	1.97669	BB026366	Pqbp1	Mm.14616	X	polyglutamine binding protein 1
1418884_x_at	18.4385	0.000594633	7.48029	7.15789	-0.322401	0.000917959	-1.25041	C85414	Srbd1	Mm.146236	17	S1 RNA binding domain 1
1418884_x_at	16.6097	0.00084991	8.89228	9.02623	0.133948	0.00137832	1.09729	AF180518	Gabarapl1	Mm.14638	6	gamma-aminobutyric acid (GABA) A receptor-associated protein-like 1
1418884_x_at	950.601	1.51e-10	7.31318	8.56725	1.25407	7.21e-10	2.38513	BB303199	2210013O21Rik	Mm.146408	X	RIKEN cDNA 2210013O21 gene
1418884_x_at	160.146	1.76e-07	10.7031	11.3505	0.647338	3.49e-07	1.56628	NM_013795	Atp5l	Mm.14663	9	ATP synthase, H+ transporting, mitochondrial F0 complex, subunit G
1418884_x_at	25.6007	0.000187404	8.78156	9.28693	0.505367	0.000955307	1.41948	NM_011075	Abcb1b	Mm.146649	5	ATP-binding cassette, sub-family B (MDR/TAP), member 1B
1418884_x_at	11.723	0.00267827	6.08609	6.44649	0.360405	0.00314608	1.28379	BC012260	Psmf1	Mm.146984	2	proteasome (prosome, macropain) inhibitor subunit 1
1418884_x_at	312.666	1.25e-08	7.12922	4.549	-2.58022	2.62e-08	-5.98031	AA796766	Mt2	Mm.147226	8	metallothionein 2
1418884_x_at	23.5556	0.000252262	4.8944	5.41747	0.523062	0.000470132	1.437	D87965	Tead4	Mm.14774	6	TEA domain family member 4
1418884_x_at	62.7868	6.67e-06	9.25724	9.96442	0.707187	1.02e-05	1.63262	AW228043	Mybbp1a	Mm.147946	11	MYB binding protein (P160) 1a
1418884_x_at	414.192	4.11e-09	7.73765	3.90104	-3.83662	1.14e-08	-14.2869	BI150149	Mgst1	Mm.14796	6	microsomal glutathione S-transferase 1
1418884_x_at	25.4178	0.000192282	9.0789	8.7658	-0.313092	0.000863229	-1.24237	BM068933	Akt1s1	Mm.148007	7	AKT1 substrate 1 (proline-rich)
1418884_x_at	12.3674	0.00225618	6.34513	5.6055	-0.739629	0.00167946	-1.66975	NM_010282	Ggps1	Mm.148039	13	geranylgeranyl diphosphate synthase 1
1418884_x_at	237.479	3.73e-08	10.5646	9.80263	-0.761979	6.75e-08	-1.69581	BC011081	Me1	Mm.148155	9	malic enzyme 1, NADP(+)-dependent, cytosolic
1418884_x_at	18.6956	0.000566909	4.2717	3.73547	-0.536228	0.00073794	-1.45018	BC008266	Dennd2d	Mm.14816	3	DENN/MADD domain containing 2D
1418884_x_at	11.1988	0.00309664	5.97713	6.2247	0.247571	0.00502894	1.18721	NM_138605	Ppp1r3f	Mm.148163	X	protein phosphatase 1, regulatory (inhibitor) subunit 3F
1418884_x_at	600.912	9.36e-10	9.88966	10.759	0.86931	4.85e-09	1.82679	NM_008323	Idh3g	Mm.14825	X	isocitrate dehydrogenase 3 (NAD+), gamma
1418884_x_at	142.343	2.79e-07	6.73223	5.14604	-1.58619	1.15e-06	-3.00256	BB546619	Map4k1	Mm.148278	7	mitogen-activated protein kinase kinase kinase kinase 1
1418884_x_at	897.305	1.89e-10	7.39043	9.65268	2.26226	9.33e-10	4.79741	BB145101	Slc44a2	Mm.148425	9	solute carrier family 44, member 2
1418884_x_at	29.3886	0.000113871	10.369	10.5676	0.198605	0.000410705	1.14759	AW120830	Ube2e3	Mm.1485	2	ubiquitin-conjugating enzyme E2E 3
1418884_x_at	9.87606	0.00457964	9.79419	9.92658	0.132386	0.0207195	1.09611	NM_133188	Dazap1	Mm.148693	10	DAZ associated protein 1
1418884_x_at	23.4454	0.000256497	6.66929	7.04884	0.379541	0.00167801	1.30093	BG063049	Mllt1	Mm.148748	17	myeloid/lymphoid or mixed-lineage leukemia (trithorax homolog, Drosophila); translocated to, 1
1418884_x_at	119.455	5.55e-07	8.13737	9.00729	0.869916	1.4e-06	1.82756	BG073356	Gpkow	Mm.148753	X	G patch domain and KOW motifs
1418884_x_at	60.8284	7.53e-06	8.53102	7.91381	-0.617214	1.85e-05	-1.53391	AK014252	3110073H01Rik	Mm.148779	15	RIKEN cDNA 3110073H01 gene
1418884_x_at	5.96144	0.0194716	7.47191	7.31848	-0.153428	0.0286658	-1.11221	NM_019930	Ranbp9	Mm.148781	13	RAN binding protein 9
1418884_x_at	41.4604	3.2e-05	8.34833	8.5765	0.228162	0.000247465	1.17134	U01222	Rfc1	Mm.148877	5	replication factor C (activator 1) 1
1418884_x_at	106.829	8.57e-07	8.87879	9.27995	0.401154	1.81e-06	1.32056	BG075800	St6gal1	Mm.149029	16	beta galactoside alpha 2,6 sialyltransferase 1
1418884_x_at	319.132	1.16e-08	7.56554	8.5387	0.973151	2.42e-08	1.96312	NM_018736	Mre11a	Mm.149071	9	meiotic recombination 11 homolog A (S. cerevisiae)
1418884_x_at	77.8773	2.92e-06	8.36314	8.97263	0.609487	7.61e-06	1.52572	AK005647	Smc3	Mm.14910	19	structural maintenance of chromosomes 3
1418884_x_at	10.6923	0.00358114	6.97225	7.20013	0.227873	0.0111336	1.17111	BC006732	Cyb561	Mm.149403	11	cytochrome b-561
1418884_x_at	100.987	1.07e-06	6.66864	5.22125	-1.4474	2.6e-06	-2.72716	BB699957	Mtus1	Mm.149438	8	mitochondrial tumor suppressor 1
1418884_x_at	23.2238	0.000265292	6.59239	5.67118	-0.921219	0.00109128	-1.89371	BB817939	Trpc1	Mm.149633	9	transient receptor potential cation channel, subfamily C, member 1
1418884_x_at	41.7527	3.12e-05	7.10126	7.5066	0.405347	0.000169407	1.32441	AK004688	Syvn1	Mm.149870	19	synovial apoptosis inhibitor 1, synoviolin
1418884_x_at	9.36853	0.00537889	4.89071	5.18115	0.290434	0.00383462	1.22301	AA590970	Hip1r	Mm.149954	5	huntingtin interacting protein 1 related
1418884_x_at	94.9836	1.35e-06	10.1399	10.6021	0.462177	3.74e-06	1.37762	BC013094	Mcm4	Mm.1500	16	minichromosome maintenance deficient 4 homolog (S. cerevisiae)
1418884_x_at	16.0768	0.000949067	4.61799	5.05284	0.434854	0.00182381	1.35177	BG063249	Cmtm8	Mm.150064	9	CKLF-like MARVEL transmembrane domain containing 8
1418884_x_at	9.01061	0.00604911	5.14272	4.88533	-0.257388	0.0110594	-1.19531	NM_022418	Tmub1	Mm.150098	5	transmembrane and ubiquitin-like domain containing 1
1418884_x_at	44.9447	2.37e-05	5.71876	6.63534	0.916578	4.08e-05	1.88763	BC026502	Spire2	Mm.150200	8	spire homolog 2 (Drosophila)
1418884_x_at	38.3037	4.3e-05	2.9209	4.19225	1.27135	7.76e-05	2.41388	AK018140	Dock3	Mm.150259	9	dedicator of cyto-kinesis 3
1418884_x_at	42.6857	2.87e-05	7.34028	7.74891	0.40863	0.000114725	1.32742	BB200314	Cacfd1	Mm.150270	2	calcium channel flower domain containing 1
1418884_x_at	123.203	4.92e-07	6.59297	5.81048	-0.782494	1.24e-06	-1.7201	BB526042	P4ha3	Mm.150294	7	procollagen-proline, 2-oxoglutarate 4-dioxygenase (proline 4-hydroxylase), alpha polypeptide III
1418884_x_at	37.1242	4.83e-05	6.97737	6.61388	-0.363487	8.94e-05	-1.28653	BC022643	Prickle1	Mm.150314	15	prickle homolog 1 (Drosophila)
1418884_x_at	31.1369	9.22e-05	7.52731	7.83727	0.309951	0.000225609	1.23967	NM_011722	Dctn6	Mm.150373	8	dynactin 6
1418884_x_at	7.82499	0.00916416	7.52987	7.72332	0.193448	0.00645115	1.14349	BC006587	Zfp46	Mm.1504	4	zinc finger protein 46
1418884_x_at	7.16506	0.0117808	4.31551	3.98022	-0.335299	0.0118241	-1.26164	BE951087	Vstm2b	Mm.150675	7	V-set and transmembrane domain containing 2B
1418884_x_at	14.9164	0.00122031	9.37725	9.2055	-0.171749	0.00199637	-1.12642	NM_134138	Psmg2	Mm.150701	18	proteasome (prosome, macropain) assembly chaperone 2
1418884_x_at	26.4743	0.000166126	10.9852	10.703	-0.282186	0.000790449	-1.21604	BC002055	Tspo	Mm.1508	15	translocator protein
1418884_x_at	488.355	2.14e-09	8.46468	7.7226	-0.742078	9.26e-09	-1.67258	BB795235	Fzd5	Mm.150813	1	frizzled homolog 5 (Drosophila)
1418884_x_at	77.1077	3.03e-06	7.63027	8.29443	0.664161	1.07e-05	1.58465	NM_025812	Hmg20a	Mm.150856	9	high mobility group 20A
1418884_x_at	54.1231	1.17e-05	8.66864	9.23685	0.568211	2.26e-05	1.48268	BE945515	Exosc2	Mm.150972	2	exosome component 2
1418884_x_at	67.6237	5.02e-06	9.50873	10.0611	0.55241	1.88e-05	1.46653	NM_026425	Naa20	Mm.151168	2	N(alpha)-acetyltransferase 20, NatB catalytic subunit
1418884_x_at	13.8988	0.00154232	10.3478	10.5922	0.244328	0.00647219	1.18454	NM_009145	Nptn	Mm.15125	9	neuroplastin
1418884_x_at	10.1104	0.00426083	8.14315	7.70395	-0.439202	0.005438	-1.35585	AK010351	Nuf2	Mm.151315	1	NUF2, NDC80 kinetochore complex component, homolog (S. cerevisiae)
1418884_x_at	7.47908	0.0104333	4.10241	3.16447	-0.937933	0.0199967	-1.91578	BC003305	Lpl	Mm.1514	8	lipoprotein lipase
1418884_x_at	5.9647	0.0194434	2.81203	2.33793	-0.474099	0.0142976	-1.38905	AJ319726	Zfp369	Mm.151546	13	zinc finger protein 369
1418884_x_at	8.64227	0.00685134	2.46511	3.09669	0.631582	0.0100907	1.54926	AK012468	Rab3c	Mm.151600	13	RAB3C, member RAS oncogene family
1418884_x_at	478.672	2.31e-09	8.2879	9.6072	1.3193	1.09e-08	2.49545	BC003764	Vamp7	Mm.1517	X	vesicle-associated membrane protein 7
1418884_x_at	5.23349	0.0272762	5.21847	5.01183	-0.206638	0.0277211	-1.154	AI746527	Ttc38	Mm.151748	15	tetratricopeptide repeat domain 38
1418884_x_at	138.473	3.11e-07	7.90152	7.21591	-0.685603	4.56e-07	-1.60837	C76327	Myo1d	Mm.151948	11	myosin ID
1418884_x_at	57.5985	9.27e-06	7.76013	8.142	0.381869	1.46e-05	1.30303	AY007382	Pla2g12a	Mm.151951	3	phospholipase A2, group XIIA
1418884_x_at	26.2669	0.000170891	4.83808	5.42721	0.58913	0.00109578	1.50434	AK014498	Bcl7a	Mm.151960	5	B cell CLL/lymphoma 7A
1418884_x_at	11.0898	0.00319364	6.69875	6.28499	-0.413767	0.00704834	-1.33216	BB730977	Cachd1	Mm.151962	4	cache domain containing 1
1418884_x_at	10.3085	0.00401263	5.85589	5.52525	-0.330644	0.0224789	-1.25757	BG069289	Wdr91	Mm.152120	6	WD repeat domain 91
1418884_x_at	130.777	3.89e-07	5.27061	6.85661	1.58599	1.13e-06	3.00215	BM232403	Fbxl16	Mm.152289	17	F-box and leucine-rich repeat protein 16
1418884_x_at	23.8351	0.0002419	6.79474	7.04263	0.247886	0.00144713	1.18747	BM199751	Dot1l	Mm.152371	10	DOT1-like, histone H3 methyltransferase (S. cerevisiae)
1418884_x_at	174.156	1.27e-07	7.37264	8.00105	0.628406	4.01e-07	1.54586	NM_023773	Mphosph8	Mm.152466	14	M-phase phosphoprotein 8
1418884_x_at	86.8862	1.91e-06	8.064	8.33375	0.269746	7.83e-06	1.2056	AK015754	Srpk1	Mm.15252	17	serine/arginine-rich protein specific kinase 1
1418884_x_at	38.5658	4.19e-05	11.7445	12.0251	0.280614	0.000149166	1.21471	NM_009945	Cox7a2	Mm.152627	9	cytochrome c oxidase subunit VIIa 2
1418884_x_at	15.7604	0.00101484	7.6453	7.3068	-0.338508	0.00110893	-1.26445	AJ414378	Metap1d	Mm.152796	2	methionyl aminopeptidase type 1D (mitochondrial)
1418884_x_at	8.63546	0.00686737	4.30879	4.62919	0.320397	0.0270659	1.24867	BB189556	Senp5	Mm.152890	16	SUMO/sentrin specific peptidase 5
1418884_x_at	22.4793	0.000297734	6.9868	7.32579	0.338995	0.00253914	1.26488	AK013437	Usp16	Mm.152941	16	ubiquitin specific peptidase 16
1418884_x_at	278.277	1.99e-08	6.19818	3.71626	-2.48192	3.65e-08	-5.58642	NM_007940	Ephx2	Mm.15295	14	epoxide hydrolase 2, cytoplasmic
1418884_x_at	215.595	5.46e-08	7.1921	8.21645	1.02435	1.1e-07	2.03404	NM_023045	Xpo7	Mm.152987	14	exportin 7
1418884_x_at	12.9471	0.00194532	7.34402	6.69559	-0.648432	0.00294185	-1.56746	NM_023328	Agtpbp1	Mm.153008	13	ATP/GTP binding protein 1
1418884_x_at	35.3273	5.8e-05	7.42867	7.80412	0.375456	0.000245905	1.29725	BB427289	Mthfd2l	Mm.153030	5	methylenetetrahydrofolate dehydrogenase (NADP+ dependent) 2-like
1418884_x_at	27.8123	0.00013906	7.29805	7.92847	0.630413	0.000275509	1.54801	AK019164	Mpdz	Mm.153039	4	multiple PDZ domain protein
1418884_x_at	161.69	1.69e-07	8.25621	8.62465	0.368439	2.8e-07	1.29096	AU014962	Stx5a	Mm.153061	19	syntaxin 5A
1418884_x_at	74.4522	3.47e-06	6.50897	7.01955	0.510584	1.11e-05	1.42463	BC005644	Tst	Mm.15312	15	thiosulfate sulfurtransferase, mitochondrial
1418884_x_at	17.4797	0.000714251	11.8968	12.0808	0.183947	0.000737027	1.13599	AI325146	Cct6a	Mm.153159	5	chaperonin containing Tcp1, subunit 6a (zeta)
1418884_x_at	38.25	4.32e-05	7.86282	8.10276	0.239939	8.57e-05	1.18094	AB033168	Ylpm1	Mm.153183	12	YLP motif containing 1
1418884_x_at	22.0473	0.000318847	8.91475	9.0488	0.134047	0.000351663	1.09737	NM_028232	Sgol1	Mm.153202	17	shugoshin-like 1 (S. pombe)
1418884_x_at	121.569	5.18e-07	11.3239	10.9307	-0.393143	1.42e-06	-1.31325	BF660710	Gdi2	Mm.153226	13	guanosine diphosphate (GDP) dissociation inhibitor 2
1418884_x_at	430.133	3.54e-09	4.94882	6.57676	1.62794	1.29e-08	3.09071	AW610650	Atp8a1	Mm.153230	5	ATPase, aminophospholipid transporter (APLT), class I, type 8A, member 1
1418884_x_at	20.5732	0.000406545	12.0692	11.8572	-0.211922	0.000972526	-1.15823	AF201285	Tsc22d1	Mm.153272	14	TSC22 domain family, member 1
1418884_x_at	7.36174	0.0109131	5.58525	5.89261	0.307357	0.0429829	1.23744	BC018174	Btbd3	Mm.153405	2	BTB (POZ) domain containing 3
1418884_x_at	11.5857	0.00278064	8.05555	8.35967	0.304114	0.0206413	1.23466	BC003220	E2f5	Mm.153415	3	E2F transcription factor 5
1418884_x_at	9.38964	0.00534232	4.20045	5.09977	0.899321	0.00624486	1.86519	AV318914	Nrg1	Mm.153432	8	neuregulin 1
1418884_x_at	10.8542	0.00341655	7.52766	7.39194	-0.135721	0.010414	-1.09864	BC024445	Metrnl	Mm.153566	11	meteorin, glial cell differentiation regulator-like
1418884_x_at	41.4739	3.2e-05	5.58076	5.01021	-0.570546	0.000128758	-1.48509	AK014526	Lpin1	Mm.153625	12	lipin 1
1418884_x_at	45.9194	2.18e-05	8.87648	8.48961	-0.386874	3.46e-05	-1.30756	AF366401	Sertad1	Mm.153684	7	SERTA domain containing 1
1418884_x_at	5.90322	0.0199836	10.6704	10.5593	-0.111102	0.0178778	-1.08005	AV068352	Tceb2	Mm.153758	17	transcription elongation factor B (SIII), polypeptide 2
1418884_x_at	222.276	4.84e-08	7.70596	8.30972	0.603757	4.38e-08	1.51967	BB000110	Mlec	Mm.153963	5	malectin
1418884_x_at	113.756	6.71e-07	5.41254	4.35342	-1.05913	2.01e-06	-2.08367	BB774721	Arhgef26	Mm.153974	3	Rho guanine nucleotide exchange factor (GEF) 26
1418884_x_at	61.2753	7.32e-06	9.31804	8.9213	-0.396735	2.84e-05	-1.31653	AK018608	Skil	Mm.15406	3	SKI-like
1418884_x_at	29.8429	0.000107691	4.10519	4.69339	0.588192	0.000460365	1.50336	BB410759	Mfsd2b	Mm.154078	12	major facilitator superfamily domain containing 2B
1418884_x_at	18.5486	0.000582559	5.79059	5.08284	-0.707757	0.00120764	-1.63326	NM_010837	Map6	Mm.154087	7	microtubule-associated protein 6
1418884_x_at	74.6319	3.44e-06	6.22829	5.20886	-1.01943	7.8e-06	-2.02712	NM_010717	Limk1	Mm.15409	5	LIM-domain containing, protein kinase
1418884_x_at	315.418	1.21e-08	7.46672	5.59931	-1.8674	2.9e-08	-3.64875	AK007400	Lbh	Mm.154109	17	limb-bud and heart
1418884_x_at	42.4383	2.93e-05	6.11797	5.10569	-1.01228	0.000107344	-2.0171	AK005562	Eml2	Mm.154121	7	echinoderm microtubule associated protein like 2
1418884_x_at	70.5497	4.27e-06	6.40074	3.15675	-3.24398	8.63e-06	-9.47407	NM_007482	Arg1	Mm.154144	10	arginase, liver
1418884_x_at	15.3209	0.00111593	7.13952	7.38439	0.244864	0.00642282	1.18498	BM249286	Usp45	Mm.154306	4	ubiquitin specific petidase 45
1418884_x_at	75.4818	3.29e-06	8.92584	8.21454	-0.7113	7.68e-06	-1.63728	BF118393	Ncl	Mm.154378	1	nucleolin
1418884_x_at	827.938	2.61e-10	8.13749	9.117	0.979505	1.38e-09	1.97179	AF043943	Tapbp	Mm.154457	17	TAP binding protein
1418884_x_at	6.6152	0.0147071	8.35258	8.09349	-0.259086	0.0178958	-1.19672	BM238943	Eprs	Mm.154511	1	glutamyl-prolyl-tRNA synthetase
1418884_x_at	69.6863	4.47e-06	9.91054	9.37207	-0.538474	6.34e-06	-1.45244	BF661121	H2afj	Mm.154564	6	H2A histone family, member J
1418884_x_at	87.2303	1.88e-06	10.2646	9.82546	-0.439127	3.31e-06	-1.35578	AU019938	Aco2	Mm.154581	15	aconitase 2, mitochondrial
1418884_x_at	361.409	7.06e-09	8.68794	7.17025	-1.51769	1.52e-08	-2.86332	NM_008872	Plat	Mm.154660	8	plasminogen activator, tissue
1418884_x_at	15.1264	0.00116465	6.56632	6.97656	0.410235	0.0016827	1.3289	NM_023217	Pgpep1	Mm.154906	8	pyroglutamyl-peptidase I
1418884_x_at	10.5735	0.00370828	5.21309	4.94034	-0.272753	0.0420243	-1.20811	BG078690	Pla2g6	Mm.155620	15	phospholipase A2, group VI
1418884_x_at	15.3205	0.00111601	7.49681	6.95312	-0.543686	0.00150342	-1.45769	BM242524	Spty2d1	Mm.155687	7	SPT2, Suppressor of Ty, domain containing 1 (S. cerevisiae)
1418884_x_at	5.92676	0.0197745	5.46823	5.14801	-0.320222	0.026737	-1.24852	AV252862	Bet1l	Mm.155696	7	blocked early in transport 1 homolog (S. cerevisiae)-like
1418884_x_at	5.55278	0.0234469	5.87098	6.23232	0.361334	0.0414885	1.28461	BG966751	Etv5	Mm.155708	16	ets variant 5
1418884_x_at	6.36779	0.016318	5.97184	5.77382	-0.198018	0.0182241	-1.14712	BB703667	Mb21d2	Mm.155887	16	Mab-21 domain containing 2
1418884_x_at	5.85789	0.0203939	12.2028	12.0697	-0.133095	0.0248635	-1.09664	NM_016806	Hnrnpa2b1	Mm.155896	6	heterogeneous nuclear ribonucleoprotein A2/B1
1418884_x_at	23.1736	0.000267338	6.01385	5.44605	-0.567799	0.00177191	-1.48226	AK018232	Snrnp35	Mm.156035	5	small nuclear ribonucleoprotein 35 (U11/U12)
1418884_x_at	8.8524	0.00637848	8.13611	8.26757	0.131458	0.0146708	1.0954	U48800	Vegfb	Mm.15607	19	vascular endothelial growth factor B
1418884_x_at	41.2073	3.28e-05	7.4824	7.96597	0.483569	0.000117072	1.3982	BM200788	Lnp	Mm.156113	2	limb and neural patterns
1418884_x_at	39.7701	3.74e-05	4.90117	4.0954	-0.805766	6.3e-05	-1.74807	BI734893	Rnf207	Mm.156205	4	ring finger protein 207
1418884_x_at	5.19102	0.0278425	6.51698	6.37198	-0.145004	0.0205373	-1.10573	AW556861	Ccdc88c	Mm.156217	12	coiled-coil domain containing 88C
1418884_x_at	79.0206	2.76e-06	8.11224	7.44969	-0.662559	5.56e-06	-1.58289	NM_022305	B4galt1	Mm.15622	4	UDP-Gal:betaGlcNAc beta 1,4- galactosyltransferase, polypeptide 1
1418884_x_at	371.403	6.34e-09	7.73458	7.0679	-0.666686	2.07e-08	-1.58742	AK012800	Eapp	Mm.156440	12	E2F-associated phosphoprotein
1418884_x_at	29.5068	0.000112221	8.81299	9.06744	0.254441	0.000251644	1.19287	BM123170	Gapvd1	Mm.156452	2	GTPase activating protein and VPS9 domains 1
1418884_x_at	7.54117	0.0101901	4.02737	3.5416	-0.485762	0.0314236	-1.40032	NM_130878	Cdhr1	Mm.156506	14	cadherin-related family member 1
1418884_x_at	62.5044	6.78e-06	6.06451	5.01171	-1.05279	2.14e-05	-2.07454	AW048713	Syt17	Mm.156558	7	synaptotagmin XVII
1418884_x_at	7.50627	0.0103259	3.14742	2.67824	-0.469188	0.0175687	-1.38433	BB744909	Zfp629	Mm.156718	7	zinc finger protein 629
1418884_x_at	14.5932	0.00131261	8.93168	8.53264	-0.399043	0.00292287	-1.31863	BB622571	Cdc73	Mm.156727	1	cell division cycle 73, Paf1/RNA polymerase II complex component
1418884_x_at	9.09539	0.00588134	2.42687	2.05512	-0.371753	0.0202861	-1.29392	NM_134110	Kcne2	Mm.156736	16	potassium voltage-gated channel, Isk-related subfamily, gene 2
1418884_x_at	107.458	8.38e-07	6.75614	5.7373	-1.01884	2.04e-06	-2.02629	D38146	Efna1	Mm.15675	3	ephrin A1
1418884_x_at	67.0595	5.18e-06	8.93757	9.37292	0.43535	1.1e-05	1.35224	AK014408	Rnf145	Mm.156771	11	ring finger protein 145
1418884_x_at	196.574	7.85e-08	9.54112	9.09292	-0.448197	1.63e-07	-1.36433	BB000455	Grn	Mm.1568	11	granulin
1418884_x_at	22.2025	0.000311055	9.41923	9.09265	-0.326585	0.000466296	-1.25404	BC023119	Smyd2	Mm.156895	1	SET and MYND domain containing 2
1418884_x_at	11.3515	0.00296681	6.4633	6.6178	0.154498	0.0246839	1.11303	BB031756	Sf3a1	Mm.156914	11	splicing factor 3a, subunit 1
1418884_x_at	152.238	2.15e-07	9.42304	8.80531	-0.617729	4.79e-07	-1.53446	NM_022325	Ctsz	Mm.156919	2	cathepsin Z
1418884_x_at	6.95651	0.0127968	5.65998	5.9564	0.296418	0.0176188	1.22809	BG065835	Hira	Mm.15694	16	histone cell cycle regulation defective homolog A (S. cerevisiae)
1418884_x_at	13.3198	0.00177343	6.47934	6.11101	-0.368327	0.0110338	-1.29085	AK010365	Mcm8	Mm.157070	2	minichromosome maintenance deficient 8 (S. cerevisiae)
1418884_x_at	25.015	0.000203599	4.49617	1.88923	-2.60694	0.000359183	-6.0921	NM_009866	Cdh11	Mm.1571	8	cadherin 11
1418884_x_at	13.4516	0.00171719	7.26198	7.11862	-0.143366	0.00372536	-1.10448	NM_133943	Hsd3b7	Mm.157103	7	hydroxy-delta-5-steroid dehydrogenase, 3 beta- and steroid delta-isomerase 7
1418884_x_at	135.736	3.37e-07	7.23762	6.33811	-0.899509	7.63e-07	-1.86543	BB251922	Cnp	Mm.15711	11	2',3'-cyclic nucleotide 3' phosphodiesterase
1418884_x_at	585.923	1.03e-09	8.55426	9.61629	1.06203	5.49e-09	2.08786	X58380	Hmga2	Mm.157190	10	high mobility group AT-hook 2
1418884_x_at	776.98	3.36e-10	7.62427	8.53633	0.91206	2.58e-09	1.88173	AW457682	Cep57	Mm.157212	9	centrosomal protein 57
1418884_x_at	68.1947	4.86e-06	4.86813	5.47667	0.608538	1.04e-05	1.52471	NM_133731	Prss22	Mm.157351	17	protease, serine 22
1418884_x_at	157.913	1.86e-07	9.39322	8.90714	-0.486078	5.04e-07	-1.40063	BF466143	Wasl	Mm.1574	6	Wiskott-Aldrich syndrome-like (human)
1418884_x_at	5.63191	0.0226033	4.51523	4.24033	-0.274904	0.048131	-1.20991	BB184402	Tmbim4	Mm.157426	10	transmembrane BAX inhibitor motif containing 4
1418884_x_at	14.8069	0.00125063	3.98093	3.23573	-0.745206	0.00186587	-1.67621	BG091940	Hsh2d	Mm.157431	8	hematopoietic SH2 domain containing
1418884_x_at	10.0417	0.00435127	13.3729	13.4305	0.0575794	0.0106936	1.04072	AK004568	Rps2	Mm.157452	17	ribosomal protein S2
1418884_x_at	22.5263	0.000295545	8.49447	8.71017	0.215705	0.00131096	1.16127	BM209793	Prpf38a	Mm.157534	4	PRP38 pre-mRNA processing factor 38 (yeast) domain containing A
1418884_x_at	55.6002	1.06e-05	6.22365	5.91753	-0.306117	7.19e-05	-1.23638	AI596237	Lipa	Mm.157545	19	lysosomal acid lipase A
1418884_x_at	31.9742	8.37e-05	7.67627	7.97564	0.299365	0.000100222	1.2306	NM_011378	Sin3a	Mm.15755	9	transcriptional regulator, SIN3A (yeast)
1418884_x_at	92.2307	1.52e-06	8.72628	8.28317	-0.443113	3.77e-06	-1.35953	AV174110	Golph3	Mm.157655	15	golgi phosphoprotein 3
1418884_x_at	65.8546	5.56e-06	8.51088	7.82981	-0.68107	1.33e-05	-1.60333	AW554191	Fam129a	Mm.157700	1	family with sequence similarity 129, member A
1418884_x_at	51.6571	1.4e-05	5.52147	6.30279	0.781319	4.06e-05	1.7187	BC024705	Ccsap	Mm.157746	8	centriole, cilia and spindle associated protein
1418884_x_at	439.795	3.24e-09	10.4142	11.3108	0.896585	1.04e-08	1.86165	BI663014	Cnn2	Mm.157770	10	calponin 2
1418884_x_at	7.23932	0.0114434	7.37822	7.54716	0.168942	0.025587	1.12423	AK012187	Med25	Mm.157778	7	mediator complex subunit 25
1418884_x_at	87.2276	1.88e-06	8.01758	9.29884	1.28127	3.19e-06	2.43053	BC005738	Tinagl1	Mm.15801	4	tubulointerstitial nephritis antigen-like 1
1418884_x_at	6.65611	0.0144602	4.95359	5.40235	0.448767	0.0174443	1.36487	NM_025660	Ribc1	Mm.158120	X	RIB43A domain with coiled-coils 1
1418884_x_at	262.45	2.51e-08	9.3349	8.87829	-0.456609	5.06e-08	-1.37231	BF585357	Sdha	Mm.158231	13	succinate dehydrogenase complex, subunit A, flavoprotein (Fp)
1418884_x_at	91.9199	1.54e-06	3.81309	5.43823	1.62514	3.79e-06	3.08473	AV364944	Adamts9	Mm.158235	6	a disintegrin-like and metallopeptidase (reprolysin type) with thrombospondin type 1 motif, 9
1418884_x_at	1026.5	1.11e-10	3.1227	6.02334	2.90064	3.93e-10	7.46755	BB468025	Cpq	Mm.158251	15	carboxypeptidase Q
1418884_x_at	39.6905	3.77e-05	2.72632	3.52746	0.801138	0.000152499	1.74248	AK006501	1700029J07Rik	Mm.158282	8	RIKEN cDNA 1700029J07 gene
1418884_x_at	6.62646	0.0146387	7.69671	7.50014	-0.196567	0.0218945	-1.14597	AV248174	Phactr4	Mm.158361	4	phosphatase and actin regulator 4
1418884_x_at	31.2483	9.11e-05	2.8139	3.49327	0.679368	0.000345141	1.60144	BQ265128	Gpr173	Mm.158445	X	G-protein coupled receptor 173
1418884_x_at	9.6436	0.00492587	3.02227	3.30805	0.285781	0.0125864	1.21907	AK014870	4921511H03Rik	Mm.158494	5	RIKEN cDNA 4921511H03 gene
1418884_x_at	5.44721	0.0246342	5.75954	5.37832	-0.381219	0.0206646	-1.30244	AW611462	Cldn3	Mm.158662	5	claudin 3
1418884_x_at	87.7365	1.84e-06	6.8487	7.48175	0.633056	4.61e-06	1.55085	BC004678	Rassf8	Mm.158669	6	Ras association (RalGDS/AF-6) domain family (N-terminal) member 8
1418884_x_at	11.0821	0.00320061	8.5998	8.77692	0.177124	0.00889386	1.13063	BC016069	Uso1	Mm.15868	5	USO1 vesicle docking factor
1418884_x_at	594.425	9.77e-10	7.46037	8.20894	0.748568	5.82e-09	1.68012	BC019800	Rabepk	Mm.158705	2	Rab9 effector protein with kelch motifs
1418884_x_at	24.2542	0.000227341	5.92625	6.52509	0.59884	0.000373902	1.5145	AW319512	9030622O22Rik	Mm.158729	2	RIKEN cDNA 9030622O22 gene
1418884_x_at	32.1623	8.19e-05	4.44444	5.96113	1.51669	0.000228908	2.86134	AK009193	2310007B03Rik	Mm.158766	1	RIKEN cDNA 2310007B03 gene
1418884_x_at	273.063	2.14e-08	6.05232	3.90374	-2.14857	4.94e-08	-4.43389	AK010166	Car13	Mm.158776	3	carbonic anhydrase 13
1418884_x_at	25.7187	0.00018434	5.10564	4.42997	-0.675668	0.000610297	-1.59734	AK008389	Ceacam18	Mm.158821	7	carcinoembryonic antigen-related cell adhesion molecule 18
1418884_x_at	42.9091	2.82e-05	8.71548	8.44309	-0.272395	0.000153775	-1.20781	AV037573	Nt5c3	Mm.158936	6	5'-nucleotidase, cytosolic III
1418884_x_at	115.392	6.35e-07	7.09918	6.02236	-1.07681	1.69e-06	-2.10937	BB752266	Pear1	Mm.158962	3	platelet endothelial aggregation receptor 1
1418884_x_at	110.258	7.58e-07	8.00645	7.2727	-0.733758	2.04e-06	-1.66297	BB765827	Mxra8	Mm.159028	4	matrix-remodelling associated 8
1418884_x_at	9.54228	0.00508698	2.17332	2.48919	0.315874	0.0467526	1.24477	AK006033	1700016H13Rik	Mm.159141	5	RIKEN cDNA 1700016H13 gene
1418884_x_at	73.9592	3.56e-06	6.57934	5.60817	-0.97117	9.68e-06	-1.96043	L13103	Map3k1	Mm.15918	13	mitogen-activated protein kinase kinase kinase 1
1418884_x_at	8.21338	0.00796027	6.28976	5.7117	-0.578064	0.00845189	-1.49284	BB400326	Tmem180	Mm.159290	19	transmembrane protein 180
1418884_x_at	11.2712	0.00303421	4.41058	4.73483	0.324259	0.00987332	1.25202	NM_008490	Lcat	Mm.1593	8	lecithin cholesterol acyltransferase
1418884_x_at	68.4965	4.78e-06	5.34715	6.39985	1.0527	9.26e-06	2.0744	AF479672	Purg	Mm.159402	8	purine-rich element binding protein G
1418884_x_at	4.29984	0.0439644	2.18669	2.49904	0.312344	0.0376813	1.24172	AK015698	4930505A04Rik	Mm.159422	11	RIKEN cDNA 4930505A04 gene
1418884_x_at	13.1937	0.00182936	8.07118	8.23399	0.162804	0.00429736	1.11946	AK015870	Rchy1	Mm.159453	5	ring finger and CHY zinc finger domain containing 1
1418884_x_at	28.7919	0.000122676	8.17606	7.87599	-0.300072	0.000334679	-1.23121	NM_026068	Med31	Mm.159496	11	mediator complex subunit 31
1418884_x_at	10.2206	0.00412053	3.14698	3.47843	0.331454	0.0152346	1.25828	AK006226	Clnkos	Mm.159535	5	cytokine-dependent hematopoietic cell linker, opposite strand
1418884_x_at	299.705	1.48e-08	4.67667	8.07734	3.40067	2.95e-08	10.5609	BG917015	Amotl1	Mm.159552	9	angiomotin-like 1
1418884_x_at	51.0674	1.46e-05	4.56373	5.51152	0.947787	4.31e-05	1.92891	BG071670	Cdyl2	Mm.159575	8	chromodomain protein, Y chromosome-like 2
1418884_x_at	5.41889	0.0249655	3.71864	3.41361	-0.305024	0.0220679	-1.23544	AK016303	4930578I07Rik	Mm.159614	14	RIKEN cDNA 4930578I07 gene
1418884_x_at	33.5436	7.02e-05	7.03772	7.54753	0.509808	0.000165891	1.42386	NM_011960	Parg	Mm.15962	14	poly (ADP-ribose) glycohydrolase
1418884_x_at	34.4717	6.35e-05	6.98395	7.446	0.462045	0.000211282	1.37749	BC024115	Chmp7	Mm.159637	14	charged multivesicular body protein 7
1418884_x_at	15.8667	0.00099212	5.45392	5.83239	0.378471	0.00216242	1.29996	BC019143	Vwa8	Mm.159651	14	von Willebrand factor A domain containing 8
1418884_x_at	53.8278	1.2e-05	7.35234	7.85812	0.505778	2.55e-05	1.41989	NM_011605	Tmpo	Mm.159684	10	thymopoietin
1418884_x_at	84.1876	2.16e-06	4.75519	5.45611	0.700916	1.04e-05	1.62554	BE987651	Faxc	Mm.159689	4	failed axon connections homolog (Drosophila)
1418884_x_at	10.8735	0.00339758	3.49717	3.25492	-0.242243	0.0155432	-1.18283	AK013056	Zfp773	Mm.159732	7	zinc finger protein 773
1418884_x_at	97.4702	1.22e-06	6.692	7.3307	0.638706	3.05e-06	1.55693	AK007661	1810030O07Rik	Mm.15974	X	RIKEN cDNA 1810030O07 gene
1418884_x_at	378.248	5.89e-09	8.46754	9.52011	1.05257	1.68e-08	2.07422	AV144704	Bnip2	Mm.159777	9	BCL2/adenovirus E1B interacting protein 2
1418884_x_at	28.5626	0.000126284	6.81384	6.36876	-0.445086	0.00124673	-1.36139	AK005105	Wdr53	Mm.159860	16	WD repeat domain 53
1418884_x_at	113.808	6.7e-07	7.81717	7.32981	-0.487356	3e-06	-1.40187	BB123403	Dcaf8	Mm.159915	1	DDB1 and CUL4 associated factor 8
1418884_x_at	15.0419	0.00118666	3.11126	2.8567	-0.254559	0.00262474	-1.19297	AK020987	B230205o20rik	Mm.159915	1	uncharacterized LOC77413
1418884_x_at	76.7998	3.08e-06	6.74212	6.02731	-0.71481	7.88e-06	-1.64127	NM_025504	Atp5sl	Mm.159956	7	ATP5S-like
1418884_x_at	88.0646	1.81e-06	7.41337	8.05142	0.638042	5.78e-06	1.55622	NM_133981	Alg9	Mm.160035	9	asparagine-linked glycosylation 9 (alpha 1,2 mannosyltransferase)
1418884_x_at	7.07042	0.0122289	6.02553	5.63659	-0.388938	0.0159243	-1.30943	BM250291	Fancd2	Mm.160061	6	Fanconi anemia, complementation group D2
1418884_x_at	6.25436	0.0171298	3.88007	4.21464	0.334569	0.0344639	1.261	AV231835	2810403D21Rik	Mm.160066	X	RIKEN cDNA 2810403D21 gene
1418884_x_at	12.6188	0.00211429	3.78048	4.59954	0.81906	0.00371893	1.76426	AV275795	Plb1	Mm.160067	5	phospholipase B1
1418884_x_at	178.391	1.15e-07	8.44396	8.80639	0.362427	3.03e-07	1.28559	BG063749	2900026A02Rik	Mm.160131	5	RIKEN cDNA 2900026A02 gene
1418884_x_at	5.08395	0.0293366	3.26367	2.9345	-0.329169	0.04682	-1.25629	NM_030740	Vmn1r56	Mm.160380	7	vomeronasal 1 receptor 56
1418884_x_at	10.3389	0.0039762	2.16304	2.48612	0.323078	0.00677875	1.251	NM_030718	Abo	Mm.160386	2	ABO blood group (transferase A, alpha 1-3-N-acetylgalactosaminyltransferase, transferase B, alpha 1-3-galactosyltransferase)
1418884_x_at	105.048	9.15e-07	8.17579	8.53989	0.364101	5.32e-06	1.28708	NM_011050	Pdcd4	Mm.1605	19	programmed cell death 4
1418884_x_at	103.071	9.85e-07	7.19311	7.70467	0.511562	9.1e-06	1.42559	BC024334	Apool	Mm.161014	X	apolipoprotein O-like
1418884_x_at	11.6764	0.0027125	7.67458	7.98103	0.306452	0.00441238	1.23666	AK010864	Nr2c2ap	Mm.161167	8	nuclear receptor 2C2-associated protein
1418884_x_at	60.1557	7.85e-06	8.12107	7.68567	-0.4354	9.01e-06	-1.35229	NM_007974	F2rl1	Mm.1614	13	coagulation factor II (thrombin) receptor-like 1
1418884_x_at	64.8197	5.9e-06	8.68441	9.07259	0.388182	2.03e-05	1.30874	BG916502	Cenpe	Mm.161470	3	centromere protein E
1418884_x_at	7.22866	0.011491	3.92588	4.376	0.450121	0.0234383	1.36616	BB096245	Lztr1	Mm.161726	16	leucine-zipper-like transcriptional regulator, 1
1418884_x_at	11.2879	0.00302002	5.35675	4.13707	-1.21968	0.00458575	-2.32895	NM_013605	Muc1	Mm.16193	3	mucin 1, transmembrane
1418884_x_at	15.6681	0.00103508	12.0205	12.1876	0.167002	0.0022545	1.12272	D63423	Anxa5	Mm.1620	3	annexin A5
1418884_x_at	18.0901	0.000634978	6.26293	6.69662	0.433693	0.00187224	1.35069	NM_013881	Ulk2	Mm.162025	11	unc-51 like kinase 2
1418884_x_at	4.8801	0.0324675	4.08988	3.54776	-0.542119	0.0468853	-1.45611	NM_008189	Guca1a	Mm.16224	17	guanylate cyclase activator 1a (retina)
1418884_x_at	99.1754	1.14e-06	11.7624	12.0339	0.271495	2.47e-06	1.20706	BF225398	Slc25a4	Mm.16228	8	solute carrier family 25 (mitochondrial carrier, adenine nucleotide translocator), member 4
1418884_x_at	15.6718	0.00103427	4.13617	4.70155	0.565385	0.00100721	1.47978	AI481717	Itga5	Mm.16234	15	integrin alpha 5 (fibronectin receptor alpha)
1418884_x_at	18.7104	0.000565363	6.39396	6.67272	0.27876	0.00106188	1.21315	NM_016924	Rwdd2b	Mm.162406	16	RWD domain containing 2B
1418884_x_at	25.3447	0.000194278	4.91867	6.00696	1.08829	0.000408092	2.12622	AV282929	4933407K13Rik	Mm.162493	X	RIKEN cDNA 4933407K13 gene
1418884_x_at	60.8052	7.54e-06	6.77588	6.24673	-0.529153	1.79e-05	-1.44308	BC019155	Krt79	Mm.162744	15	keratin 79
1418884_x_at	27.0629	0.000153476	8.76268	8.96591	0.203233	0.000664152	1.15128	BC019990	Rab8a	Mm.162811	8	RAB8A, member RAS oncogene family
1418884_x_at	6.39221	0.0161495	10.6526	10.5246	-0.128024	0.0108608	-1.0928	AI099111	B2m	Mm.163	2	beta-2 microglobulin
1418884_x_at	7.75158	0.00941666	6.48485	6.19193	-0.292916	0.0255054	-1.22511	NM_007893	E4f1	Mm.163132	17	E4F transcription factor 1
1418884_x_at	134.568	3.48e-07	6.99549	6.26418	-0.731314	1.57e-06	-1.66015	NM_007910	Efna4	Mm.16332	3	ephrin A4
1418884_x_at	362.915	6.95e-09	9.64311	10.4179	0.774837	1.79e-08	1.711	BM232345	Dis3	Mm.163339	14	DIS3 mitotic control homolog (S. cerevisiae)
1418884_x_at	136.861	3.26e-07	4.81423	6.13784	1.32361	8.08e-07	2.50292	BG873440	Fgfr2	Mm.16340	7	fibroblast growth factor receptor 2
1418884_x_at	7.22633	0.0115015	6.46399	6.14131	-0.32268	0.0207541	-1.25065	BC023128	Pias3	Mm.1635	3	protein inhibitor of activated STAT 3
1418884_x_at	226.96	4.46e-08	6.20312	7.60448	1.40137	1.21e-07	2.64152	NM_010839	Mtcp1	Mm.16366	X	mature T cell proliferation 1
1418884_x_at	3.98895	0.0522186	5.7023	5.474	-0.228299	0.048612	-1.17145	BC017618	Tmem143	Mm.163766	7	transmembrane protein 143
1418884_x_at	33.8583	6.78e-05	9.85019	9.594	-0.256191	8.97e-05	-1.19432	BC003839	Mcl1	Mm.1639	3	myeloid cell leukemia sequence 1
1418884_x_at	6.77247	0.0137856	7.00686	6.79525	-0.211608	0.0153804	-1.15798	NM_007672	Cdr2	Mm.1640	7	cerebellar degeneration-related 2
1418884_x_at	29.6227	0.000110633	5.73072	6.46275	0.732029	0.000373357	1.66097	BB822310	Supt7l	Mm.164187	5	suppressor of Ty 7-like
1418884_x_at	140.125	2.97e-07	8.98124	9.63239	0.651156	8.26e-07	1.57043	NM_026640	Fam111a	Mm.1643	19	family with sequence similarity 111, member A
1418884_x_at	12.8692	0.00198384	6.88407	6.71041	-0.173666	0.00523139	-1.12792	AK010747	2410089E03Rik	Mm.164436	15	RIKEN cDNA 2410089E03 gene
1418884_x_at	5.02732	0.0301672	2.90374	2.38882	-0.514919	0.0461513	-1.42891	BC005453	Mycn	Mm.16469	12	v-myc myelocytomatosis viral related oncogene, neuroblastoma derived (avian)
1418884_x_at	2375.13	3.89e-12	3.11204	6.75379	3.64176	3.68e-13	12.4818	AV295798	Dusp9	Mm.16479	X	dual specificity phosphatase 9
1418884_x_at	19.9867	0.000449722	8.92041	8.7206	-0.199807	0.00411431	-1.14854	NM_011121	Plk1	Mm.16525	7	polo-like kinase 1
1418884_x_at	10.1626	0.00419357	8.92552	9.06907	0.143551	0.0129772	1.10462	U37500	Polr2a	Mm.16533	11	polymerase (RNA) II (DNA directed) polypeptide A
1418884_x_at	21.6924	0.000337606	8.96404	9.31269	0.348644	0.000424994	1.27336	AF204156	Lsm2	Mm.165735	17	LSM2 homolog, U6 small nuclear RNA associated (S. cerevisiae)
1418884_x_at	49.2333	1.68e-05	7.01995	7.62093	0.600983	5.38e-05	1.51675	BC025499	Tut1	Mm.165979	19	terminal uridylyl transferase 1, U6 snRNA-specific
1418884_x_at	35.6101	5.63e-05	5.23668	6.05848	0.821798	0.00014423	1.76761	BE996519	Pcyt1b	Mm.166467	X	phosphate cytidylyltransferase 1, choline, beta isoform
1418884_x_at	36.54	5.12e-05	6.39804	7.05107	0.653026	9.93e-05	1.57246	AK007715	Fam3a	Mm.166485	X	family with sequence similarity 3, member A
1418884_x_at	61.7373	7.11e-06	5.90406	5.42958	-0.474488	1.5e-05	-1.38943	NM_030251	Abtb1	Mm.166858	6	ankyrin repeat and BTB (POZ) domain containing 1
1418884_x_at	220.998	4.95e-08	9.49951	8.81227	-0.687241	8.84e-08	-1.6102	BI080417	Atp2b1	Mm.166944	10	ATPase, Ca++ transporting, plasma membrane 1
1418884_x_at	6.8071	0.0135925	5.31645	4.93616	-0.380297	0.0210503	-1.30161	BB667167	Ccdc181	Mm.167258	1	coiled-coil domain containing 181
1418884_x_at	285.954	1.79e-08	7.30809	8.66695	1.35886	3.23e-08	2.56483	C85740	Chek1	Mm.16753	9	checkpoint kinase 1
1418884_x_at	11.416	0.00291402	9.75695	9.59684	-0.160114	0.0134023	-1.11738	BC004613	Dctn2	Mm.167537	10	dynactin 2
1418884_x_at	225.313	4.59e-08	8.06952	5.13382	-2.93571	7.98e-08	-7.65131	BC026975	Gpr85	Mm.167625	6	G protein-coupled receptor 85
1418884_x_at	15.2647	0.00112974	5.78175	5.21048	-0.571265	0.000934008	-1.48583	BC025020	Mboat2	Mm.167671	12	membrane bound O-acyltransferase domain containing 2
1418884_x_at	433.83	3.42e-09	7.51027	9.15951	1.64924	1.3e-08	3.13669	BM119287	Rps24	Mm.16775	14	ribosomal protein S24
1418884_x_at	61.6487	7.15e-06	6.97611	6.30777	-0.668331	1.28e-05	-1.58923	BC004710	Tom1l1	Mm.167868	11	target of myb1-like 1 (chicken)
1418884_x_at	8.51994	0.00714683	9.29563	9.05397	-0.241662	0.014576	-1.18235	BI408935	Timm50	Mm.167913	7	translocase of inner mitochondrial membrane 50
1418884_x_at	47.2097	1.97e-05	8.51464	8.09805	-0.416595	4.63e-05	-1.33477	AW539189	Usp12	Mm.167971	5	ubiquitin specific peptidase 12
1418884_x_at	11.553	0.00280575	10.161	9.95438	-0.206659	0.00416094	-1.15401	NM_013562	Ifrd1	Mm.168	12	interferon-related developmental regulator 1
1418884_x_at	6.38414	0.016205	4.04725	3.70134	-0.34591	0.0257095	-1.27095	AB018194	Sirpa	Mm.1682	2	signal-regulatory protein alpha
1418884_x_at	182.084	1.06e-07	8.26311	7.39358	-0.869527	2.73e-07	-1.82706	AF378088	Rhou	Mm.168257	8	ras homolog gene family, member U
1418884_x_at	118.523	5.72e-07	5.12439	8.92881	3.80441	1.47e-06	13.9715	BG967663	Ckb	Mm.16831	12	creatine kinase, brain
1418884_x_at	11.2183	0.00307967	8.17248	8.46204	0.289559	0.00494473	1.22227	BE951922	Ckap5	Mm.168478	2	cytoskeleton associated protein 5
1418884_x_at	112.772	6.94e-07	5.2016	5.9495	0.747902	1.93e-06	1.67935	BM115056	Plxna3	Mm.1685	X	plexin A3
1418884_x_at	72.5797	3.83e-06	8.97906	8.70281	-0.276252	1.59e-05	-1.21104	NM_009791	Aspm	Mm.168523	1	asp (abnormal spindle)-like, microcephaly associated (Drosophila)
1418884_x_at	54.4027	1.15e-05	9.36785	8.84332	-0.524533	2.68e-05	-1.43847	BF682730	D030029J20Rik	Mm.168541	2	RIKEN cDNA D030029J20 gene
1418884_x_at	307.506	1.34e-08	11.7404	12.1895	0.449048	3.01e-08	1.36514	AV216768	Phgdh	Mm.16898	3	3-phosphoglycerate dehydrogenase
1418884_x_at	6.11896	0.0181659	3.53097	3.93231	0.401341	0.0229293	1.32073	AI506402	Zfp398	Mm.169059	6	zinc finger protein 398
1418884_x_at	39.0126	4.02e-05	7.97313	7.65749	-0.315644	0.000129391	-1.24457	AK004527	Coq9	Mm.169234	8	coenzyme Q9 homolog (yeast)
1418884_x_at	158.679	1.82e-07	8.01622	9.17549	1.15927	6.02e-07	2.23345	AV301675	Thyn1	Mm.16925	9	thymocyte nuclear protein 1
1418884_x_at	4.16476	0.0473354	3.47669	3.86414	0.387444	0.0432843	1.30807	BB212004	Vwce	Mm.169261	19	von Willebrand factor C and EGF domains
1418884_x_at	19.374	0.000501123	9.72899	9.99945	0.270469	0.000818332	1.2062	AW537616	Clint1	Mm.169673	11	clathrin interactor 1
1418884_x_at	58.2129	8.9e-06	8.52381	8.28028	-0.243528	2e-05	-1.18388	BG069271	Usp47	Mm.16974	7	ubiquitin specific peptidase 47
1418884_x_at	135.167	3.42e-07	6.26897	7.15153	0.882561	8.64e-07	1.84364	AV286522	Msrb3	Mm.169755	10	methionine sulfoxide reductase B3
1418884_x_at	18.8362	0.000552425	5.38817	6.05204	0.663869	0.0012572	1.58433	BF462791	Micu3	Mm.169893	8	mitochondrial calcium uptake family, member 3
1418884_x_at	22.6942	0.000287884	7.54547	7.11848	-0.426997	0.000639642	-1.34443	AV021105	Creb3l2	Mm.169929	6	cAMP responsive element binding protein 3-like 2
1418884_x_at	531.851	1.52e-09	10.0202	11.063	1.04284	6.66e-09	2.06028	AV066734	Bcap31	Mm.17	X	B cell receptor associated protein 31
1418884_x_at	28.699	0.000124123	7.67906	7.18381	-0.495254	0.000272916	-1.40957	BM240684	Suco	Mm.170002	1	SUN domain containing ossification factor
1418884_x_at	14.6581	0.00129338	9.49392	9.26133	-0.232585	0.00405364	-1.17494	BC005559	Rnf181	Mm.170023	6	ring finger protein 181
1418884_x_at	9.6717	0.00488233	8.10515	7.96312	-0.142025	0.0108537	-1.10345	NM_009067	Ralbp1	Mm.17009	17	ralA binding protein 1
1418884_x_at	20.0623	0.000443842	7.7859	8.05684	0.270932	0.000937601	1.20659	NM_139061	Vps54	Mm.170103	11	vacuolar protein sorting 54 (yeast)
1418884_x_at	11.076	0.00320613	4.62005	5.31067	0.69062	0.0176117	1.61398	BM248637	Zfp182	Mm.170163	X	zinc finger protein 182
1418884_x_at	118.932	5.64e-07	8.71896	9.14499	0.426027	1.42e-06	1.34353	AK012530	Dusp4	Mm.170276	8	dual specificity phosphatase 4
1418884_x_at	22.7748	0.000284296	7.38697	7.62363	0.236665	0.000799208	1.17827	NM_133962	Arhgef18	Mm.170461	8	rho/rac guanine nucleotide exchange factor (GEF) 18
1418884_x_at	585.072	1.04e-09	8.68034	7.87132	-0.809017	5.5e-09	-1.75202	NM_010907	Nfkbia	Mm.170515	12	nuclear factor of kappa light polypeptide gene enhancer in B cells inhibitor, alpha
1418884_x_at	38.6891	4.14e-05	7.17931	7.58838	0.409069	9.09e-05	1.32783	AV229336	Fam63b	Mm.170855	9	family with sequence similarity 63, member B
1418884_x_at	28.7787	0.00012288	6.3763	5.74909	-0.627209	0.00034122	-1.54457	BB130014	Sh3bp4	Mm.170983	1	SH3-domain binding protein 4
1418884_x_at	32.5018	7.88e-05	8.62988	8.36124	-0.268637	0.000182545	-1.20467	BC019693	Heatr1	Mm.171186	13	HEAT repeat containing 1
1418884_x_at	30.6161	9.81e-05	7.05529	7.41802	0.362722	9.37e-05	1.28585	BM233196	Tgs1	Mm.171323	4	trimethylguanosine synthase homolog (S. cerevisiae)
1418884_x_at	19.7633	0.000467667	5.09489	5.50816	0.413266	0.000619163	1.3317	BE943517	Stx17	Mm.171334	4	syntaxin 17
1418884_x_at	186.779	9.61e-08	9.7031	8.92359	-0.779513	2.5e-07	-1.71655	BC011152	Golm1	Mm.171335	13	golgi membrane protein 1
1418884_x_at	121.538	5.18e-07	6.63807	7.18925	0.551179	1.5e-06	1.46528	AW987309	Cd3eap	Mm.171370	7	CD3E antigen, epsilon polypeptide associated protein
1418884_x_at	16.469	0.000874782	5.52931	6.07323	0.543917	0.00239646	1.45793	NM_023483	1110032A03Rik	Mm.171374	9	RIKEN cDNA 1110032A03 gene
1418884_x_at	113.311	6.81e-07	9.5343	7.99163	-1.54267	2.15e-06	-2.91333	AW108044	Ucp2	Mm.171378	7	uncoupling protein 2 (mitochondrial, proton carrier)
1418884_x_at	12.2046	0.00235451	4.86043	4.3195	-0.540923	0.00275692	-1.4549	AK017691	Sdccag8	Mm.171399	1	serologically defined colon cancer antigen 8
1418884_x_at	12.4009	0.00223662	6.93224	7.23937	0.307122	0.00249776	1.23724	BB026304	Pdxdc1	Mm.171484	16	pyridoxal-dependent decarboxylase domain containing 1
1418884_x_at	18.9644	0.000539627	6.67263	6.97007	0.297443	0.00103774	1.22896	BB106270	Slc35e4	Mm.171514	11	solute carrier family 35, member E4
1418884_x_at	18.6453	0.000572209	3.65071	2.8868	-0.763908	0.000460917	-1.69808	BM246687	4930523C07Rik	Mm.171518	1	RIKEN cDNA 4930523C07 gene
1418884_x_at	56.9898	9.65e-06	5.8603	6.71885	0.858542	2.41e-05	1.8132	BG070151	Phf8	Mm.17156	X	PHD finger protein 8
1418884_x_at	202.233	7.02e-08	7.69074	8.5288	0.838068	1.2e-07	1.78765	NM_011544	Tcf12	Mm.171615	9	transcription factor 12
1418884_x_at	7.0617	0.0122712	3.83524	3.40303	-0.432207	0.0215163	-1.3493	M65143	Lox	Mm.172	18	lysyl oxidase
1418884_x_at	12.4233	0.00222363	8.17213	8.39918	0.227045	0.00641655	1.17043	U58888	Ostf1	Mm.172222	19	osteoclast stimulating factor 1
1418884_x_at	49.8505	1.6e-05	10.2833	9.95702	-0.326271	4.19e-05	-1.25377	BG793483	Tgfbr2	Mm.172346	9	transforming growth factor, beta receptor II
1418884_x_at	19.3742	0.000501109	3.64417	4.50595	0.861772	0.00109654	1.81727	BB667271	Txnl4a	Mm.172411	18	thioredoxin-like 4A
1418884_x_at	57.0136	9.63e-06	4.09008	5.81212	1.72204	2.19e-05	3.29903	AI467525	9230110C19Rik	Mm.172430	9	RIKEN cDNA 9230110C19 gene
1418884_x_at	103.175	9.82e-07	4.93666	2.97822	-1.95844	2.5e-06	-3.88643	NM_053145	Pcdhb20	Mm.172449	18	protocadherin beta 20
1418884_x_at	45.5066	2.26e-05	6.85096	7.35437	0.503407	6.02e-05	1.41756	BG970109	Lamb1	Mm.172674	12	laminin B1
1418884_x_at	15.9526	0.00097423	8.03146	8.10243	0.0709695	0.0102028	1.05042	NM_021343	Spata5	Mm.172679	3	spermatogenesis associated 5
1418884_x_at	17.0669	0.000774956	10.6701	10.8844	0.214265	0.00152399	1.16011	AW476171	Lrrc59	Mm.172720	11	leucine rich repeat containing 59
1418884_x_at	112.688	6.96e-07	4.48871	5.20001	0.711302	1.7e-06	1.63728	BC011063	Hoxa5	Mm.173	6	homeobox A5
1418884_x_at	15.5699	0.00105718	8.63576	8.86412	0.228356	0.00495517	1.1715	BM118985	Sec24c	Mm.173119	14	Sec24 related gene family, member C (S. cerevisiae)
1418884_x_at	11.4568	0.00288122	6.88255	6.43541	-0.447138	0.00663213	-1.36333	BF456242	Atf7ip	Mm.173271	6	activating transcription factor 7 interacting protein
1418884_x_at	10.6523	0.00362336	9.92712	9.66691	-0.260206	0.0104334	-1.19765	BI696984	Tnpo1	Mm.173286	13	transportin 1
1418884_x_at	38.9875	4.03e-05	8.85046	9.15514	0.304672	0.000106983	1.23514	BC025083	Glipr1	Mm.173790	10	GLI pathogenesis-related 1 (glioma)
1418884_x_at	15.5689	0.00105741	3.1543	3.33229	0.177994	0.00649359	1.13131	BB825678	Notch4	Mm.173813	17	notch 4
1418884_x_at	7.07943	0.0121853	9.789	9.54627	-0.24273	0.0272223	-1.18323	AU022584	Smc6	Mm.173953	12	structural maintenance of chromosomes 6
1418884_x_at	36.0766	5.37e-05	8.04701	7.51235	-0.534662	0.000156406	-1.4486	BQ176456	Arl5b	Mm.174068	2	ADP-ribosylation factor-like 5B
1418884_x_at	16.2602	0.000913396	6.68797	6.19835	-0.489621	0.00164626	-1.40408	NM_009046	Relb	Mm.1741	7	avian reticuloendotheliosis viral (v-rel) oncogene related B
1418884_x_at	13.2392	0.00180891	3.56453	3.22094	-0.343596	0.0169756	-1.26892	BB039336	Gm9776	Mm.174191	13	predicted gene 9776
1418884_x_at	18.2178	0.000619801	5.15012	5.69328	0.543164	0.00149994	1.45716	BM941778	Trim37	Mm.17436	11	tripartite motif-containing 37
1418884_x_at	14.2124	0.00143284	6.63298	6.3913	-0.241686	0.0118552	-1.18237	BC018479	Arl8a	Mm.174998	1	ADP-ribosylation factor-like 8A
1418884_x_at	279.014	1.97e-08	9.56601	10.0295	0.463447	4.31e-08	1.37883	NM_018857	Msln	Mm.17510	17	mesothelin
1418884_x_at	294.422	1.59e-08	7.96477	8.98491	1.02014	4.07e-08	2.02811	BC021397	Zpr1	Mm.17519	9	ZPR1 zinc finger
1418884_x_at	8.51872	0.00714985	8.1997	7.98732	-0.21238	0.0218631	-1.1586	BB447351	Cxxc1	Mm.17537	18	CXXC finger 1 (PHD domain)
1418884_x_at	6.93527	0.0129063	8.754	8.84298	0.0889807	0.0106822	1.06362	NM_019717	Atl2	Mm.175403	17	atlastin GTPase 2
1418884_x_at	25.9336	0.000178916	5.83684	4.78371	-1.05313	0.00026696	-2.07503	BC027285	Ifitm1	Mm.175661	7	interferon induced transmembrane protein 1
1418884_x_at	110.824	7.43e-07	9.84519	10.2421	0.396926	3.03e-06	1.3167	AK009364	2018-03-05	Mm.175989	19	membrane-associated ring finger (C3HC4) 5
1418884_x_at	93.3936	1.45e-06	9.37476	8.68403	-0.690727	2.96e-06	-1.6141	U21209	Clk1	Mm.1761	1	CDC-like kinase 1
1418884_x_at	59.0125	8.45e-06	4.17417	5.45529	1.28112	2.16e-05	2.43027	AB019028	Med14	Mm.17616	X	mediator complex subunit 14
1418884_x_at	54.4463	1.15e-05	7.20237	6.45354	-0.74883	1.9e-05	-1.68043	NM_130859	Card10	Mm.17629	15	caspase recruitment domain family, member 10
1418884_x_at	7.84493	0.00909703	6.41701	6.07741	-0.339609	0.0105911	-1.26541	BB045538	Utp23	Mm.176347	15	UTP23, small subunit (SSU) processome component, homolog (yeast)
1418884_x_at	55.2185	1.09e-05	4.90335	3.33142	-1.57192	2.18e-05	-2.97301	AV250450	4833423E24Rik	Mm.17636	2	RIKEN cDNA 4833423E24 gene
1418884_x_at	457.237	2.78e-09	7.91741	8.66107	0.743659	9.97e-09	1.67442	BM730602	Psmd10	Mm.17640	X	proteasome (prosome, macropain) 26S subunit, non-ATPase, 10
1418884_x_at	7.37769	0.0108463	6.47547	6.10826	-0.367212	0.00960423	-1.28986	BB479310	Cdc14a	Mm.17647	3	CDC14 cell division cycle 14A
1418884_x_at	12.375	0.00225177	8.07582	8.18713	0.111308	0.00248071	1.08021	BC027188	Sugp1	Mm.17665	8	SURP and G patch domain containing 1
1418884_x_at	6.72911	0.0140323	5.00528	5.36079	0.355513	0.0220666	1.27944	U85993	Bbs9	Mm.176725	9	Bardet-Biedl syndrome 9 (human)
1418884_x_at	38.1005	4.39e-05	8.90235	8.58829	-0.314063	7.54e-05	-1.2432	NM_013477	Atp6v0d1	Mm.17708	8	ATPase, H+ transporting, lysosomal V0 subunit D1
1418884_x_at	89.3161	1.72e-06	8.55551	7.82264	-0.732875	3.11e-06	-1.66195	BC014867	Ppme1	Mm.177502	7	protein phosphatase methylesterase 1
1418884_x_at	886.07	1.99e-10	7.56081	6.41947	-1.14134	9.18e-10	-2.20586	BM022757	Nbas	Mm.177520	12	neuroblastoma amplified sequence
1418884_x_at	162.76	1.65e-07	7.21083	2.18687	-5.02397	3.11e-07	-32.536	AV066625	Lyz1	Mm.177539	10	lysozyme 1
1418884_x_at	12.2798	0.00230847	5.2988	5.72306	0.424253	0.00331896	1.34188	AK009798	Lrrc27	Mm.17757	7	leucine rich repeat containing 27
1418884_x_at	36.2291	5.29e-05	12.417	12.7122	0.2952	0.000168049	1.22706	NM_010239	Fth1	Mm.1776	19	ferritin heavy chain 1
1418884_x_at	851.544	2.33e-10	9.97814	9.11405	-0.864085	1.45e-09	-1.82019	NM_133684	2018-03-02	Mm.177724	1	mitochondrial amidoxime reducing component 2
1418884_x_at	12.8785	0.00197918	9.51712	9.42511	-0.092006	0.00368079	-1.06585	NM_025327	Krtcap2	Mm.177991	3	keratinocyte associated protein 2
1418884_x_at	109.836	7.69e-07	7.8176	8.51971	0.702112	3.88e-06	1.62688	AV016515	Cryab	Mm.178	9	crystallin, alpha B
1418884_x_at	8.23867	0.00788895	7.81717	7.6081	-0.209069	0.0231718	-1.15594	NM_025362	Dnajc30	Mm.178012	5	DnaJ (Hsp40) homolog, subfamily C, member 30
1418884_x_at	60.8361	7.52e-06	7.75993	8.65814	0.898216	2.7e-05	1.86376	NM_021531	Carm1	Mm.178115	9	coactivator-associated arginine methyltransferase 1
1418884_x_at	119.592	5.52e-07	6.86706	7.82762	0.960557	1.46e-06	1.94606	BB611738	Slc9a6	Mm.17815	X	solute carrier family 9 (sodium/hydrogen exchanger), member 6
1418884_x_at	463.289	2.63e-09	9.87666	11.2283	1.35164	1.02e-08	2.55203	NM_011992	Rcn2	Mm.1782	9	reticulocalbin 2
1418884_x_at	16.4475	0.000878668	5.18879	5.5346	0.345804	0.000886607	1.27086	AY059394	Cadm4	Mm.178322	7	cell adhesion molecule 4
1418884_x_at	75.9775	3.21e-06	8.5726	8.85408	0.281486	8.23e-06	1.21545	BC019449	Gatad1	Mm.178424	5	GATA zinc finger domain containing 1
1418884_x_at	18.3287	0.000606997	10.9543	10.669	-0.285326	0.000977773	-1.21869	AV048277	Ndufa3	Mm.17851	7	NADH dehydrogenase (ubiquinone) 1 alpha subcomplex, 3
1418884_x_at	15.2156	0.00114198	8.59466	8.28951	-0.305149	0.00159168	-1.23555	BQ175926	Usp32	Mm.178524	11	ubiquitin specific peptidase 32
1418884_x_at	63.1444	6.53e-06	7.54793	8.05247	0.504543	7.35e-06	1.41867	BG071776	Alg10b	Mm.17853	15	asparagine-linked glycosylation 10B (alpha-1,2-glucosyltransferase)
1418884_x_at	25.6684	0.000185638	11.1288	11.4075	0.278726	0.00043071	1.21312	M11310	Aprt	Mm.1786	8	adenine phosphoribosyl transferase
1418884_x_at	12.5186	0.00216945	6.5243	6.93518	0.410884	0.00880317	1.3295	AK018594	Etaa1	Mm.178684	11	Ewing tumor-associated antigen 1
1418884_x_at	60.9368	7.48e-06	7.24629	6.75212	-0.494171	2.84e-05	-1.40851	AK011759	Slc25a32	Mm.17875	15	solute carrier family 25, member 32
1418884_x_at	606.007	9.05e-10	5.88377	7.37119	1.48742	4.67e-09	2.80386	NM_053083	Loxl4	Mm.178767	19	lysyl oxidase-like 4
1418884_x_at	246.631	3.21e-08	8.62612	9.19745	0.571327	1.03e-07	1.48589	U94988	Tcf25	Mm.178818	8	transcription factor 25 (basic helix-loop-helix)
1418884_x_at	16.1141	0.000941675	9.88608	9.7247	-0.161378	0.00344904	-1.11835	NM_019584	Becn1	Mm.178947	11	beclin 1, autophagy related
1418884_x_at	28.2362	0.000131655	7.32727	7.74543	0.418155	0.000359337	1.33622	NM_026908	Cab39l	Mm.179091	14	calcium binding protein 39-like
1418884_x_at	34.0887	6.62e-05	10.3561	10.5822	0.226026	0.000128455	1.16961	NM_026268	Dusp6	Mm.1791	10	dual specificity phosphatase 6
1418884_x_at	27.0312	0.000154124	6.65727	6.38712	-0.270151	0.000372547	-1.20593	BF729638	Bsdc1	Mm.17918	4	BSD domain containing 1
1418884_x_at	930.003	1.64e-10	9.26627	10.0954	0.829134	6.68e-10	1.77662	BC003788	Pnp	Mm.17932	14	purine-nucleoside phosphorylase
1418884_x_at	34.4416	6.37e-05	6.44913	6.75388	0.304757	5.65e-05	1.23521	BM877490	Parpbp	Mm.179378	10	PARP1 binding protein
1418884_x_at	44.6808	2.42e-05	7.56616	7.0915	-0.474661	3.09e-05	-1.38959	NM_009057	Slc50a1	Mm.17958	3	solute carrier family 50 (sugar transporter), member 1
1418884_x_at	5.77461	0.0211755	6.63065	6.86864	0.237985	0.0367918	1.17934	AV271088	Iqce	Mm.179704	5	IQ motif containing E
1418884_x_at	7.03436	0.0124052	3.45818	2.83906	-0.619123	0.014	-1.53594	NM_008398	Itga7	Mm.179747	10	integrin alpha 7
1418884_x_at	24.0462	0.000234424	8.70204	8.38595	-0.316086	0.000605808	-1.24495	BM246377	Tfdp2	Mm.17977	9	transcription factor Dp 2
1418884_x_at	19.1202	0.000524557	4.99214	5.51694	0.524804	0.000586668	1.43874	BM942651	Klhl8	Mm.179871	5	kelch-like 8
1418884_x_at	47.7712	1.88e-05	6.33323	5.40902	-0.924204	2.29e-05	-1.89764	NM_018887	Cyp39a1	Mm.17991	17	cytochrome P450, family 39, subfamily a, polypeptide 1
1418884_x_at	22.0659	0.000317902	3.72045	2.4573	-1.26315	0.000777968	-2.40019	AV318484	9530018H14Rik	Mm.179935	6	RIKEN cDNA 9530018H14 gene
1418884_x_at	4.00829	0.0516516	2.07411	2.37011	0.296	0.0431953	1.22774	BB220391	Ccdc171	Mm.180032	4	coiled-coil domain containing 171
1418884_x_at	22.8067	0.00028289	8.41739	8.67383	0.256446	0.000581017	1.19453	NM_019912	Ube2d2a	Mm.180052	18	ubiquitin-conjugating enzyme E2D 2A
1418884_x_at	26.8441	0.000158032	8.36948	8.73531	0.365827	0.000475144	1.28862	AV078077	Sdhaf2	Mm.180063	19	succinate dehydrogenase complex assembly factor 2
1418884_x_at	358.427	7.3e-09	11.9183	11.2684	-0.649833	1.78e-08	-1.56899	AV023206	Cox5b	Mm.180182	1	cytochrome c oxidase subunit Vb
1418884_x_at	10.1023	0.00427142	5.85029	5.58529	-0.265001	0.0154836	-1.20164	AK002443	Dgat2	Mm.180189	7	diacylglycerol O-acyltransferase 2
1418884_x_at	31.0259	9.35e-05	6.89652	6.24939	-0.647132	0.000200383	-1.56605	AK019971	Prrx2	Mm.1802	2	paired related homeobox 2
1418884_x_at	15.1706	0.00115335	10.1481	10.304	0.155898	0.00209781	1.11411	BB770696	St13	Mm.180337	15	suppression of tumorigenicity 13
1418884_x_at	118.971	5.63e-07	8.31293	8.85547	0.542537	1.55e-06	1.45653	AK015585	Nop9	Mm.180338	14	NOP9 nucleolar protein
1418884_x_at	21.6289	0.000341107	6.9723	7.60084	0.628545	0.000675258	1.546	AK017841	E2f1	Mm.18036	2	E2F transcription factor 1
1418884_x_at	10.0546	0.00433413	5.47249	5.70579	0.233294	0.0135667	1.17552	BG070377	Zfp821	Mm.180410	8	zinc finger protein 821
1418884_x_at	190.082	8.97e-08	13.2217	12.9863	-0.235432	2.5e-07	-1.17726	AI324936	Rpl13a	Mm.180458	7	ribosomal protein L13A
1418884_x_at	9.09478	0.00588253	7.90773	8.14925	0.241518	0.00820185	1.18224	BM233238	Tsr3	Mm.180687	17	TSR3 20S rRNA accumulation
1418884_x_at	41.4311	3.21e-05	9.85298	10.0643	0.211283	7.95e-05	1.15772	BM244983	Rpa1	Mm.180734	11	replication protein A1
1418884_x_at	124.462	4.72e-07	6.81497	7.76044	0.945464	1.32e-06	1.92581	AK005063	Rap1gap	Mm.180763	4	Rap1 GTPase-activating protein
1418884_x_at	41.244	3.26e-05	4.66751	5.86258	1.19507	6.31e-05	2.28955	BE132973	Car5b	Mm.180953	X	carbonic anhydrase 5b, mitochondrial
1418884_x_at	7.2278	0.0114949	9.58237	9.73837	0.156002	0.0490951	1.11419	AY029532	Cers2	Mm.181009	3	ceramide synthase 2
1418884_x_at	1326.94	3.98e-11	7.40686	8.71478	1.30792	1e-10	2.47585	BC013560	Col4a2	Mm.181021	8	collagen, type IV, alpha 2
1418884_x_at	9.2046	0.00567369	6.67758	6.96715	0.289563	0.0165448	1.22227	BB427389	Taf15	Mm.181050	11	TAF15 RNA polymerase II, TATA box binding protein (TBP)-associated factor
1418884_x_at	78.1744	2.87e-06	4.48548	3.30223	-1.18325	6.08e-06	-2.27088	BG074158	Ccdc80	Mm.181074	16	coiled-coil domain containing 80
1418884_x_at	139.918	2.99e-07	7.35783	6.70426	-0.653566	9.21e-07	-1.57305	AK009414	Chmp3	Mm.181278	6	charged multivesicular body protein 3
1418884_x_at	121.059	5.26e-07	8.88321	9.4693	0.586089	1.31e-06	1.50117	BM951442	Mrpl49	Mm.181290	19	mitochondrial ribosomal protein L49
1418884_x_at	128.048	4.23e-07	6.67576	7.85556	1.17979	7.87e-07	2.26544	NM_025341	Abhd6	Mm.181473	14	abhydrolase domain containing 6
1418884_x_at	249.293	3.07e-08	9.87366	10.3731	0.499423	6.74e-08	1.41365	NM_016748	Ctps	Mm.1815	4	cytidine 5'-triphosphate synthase
1418884_x_at	10.8244	0.00344614	10.2327	10.5668	0.334065	0.00556995	1.26056	BC024403	Sfr1	Mm.181610	19	SWI5 dependent recombination repair 1
1418884_x_at	14.8815	0.00122987	5.33111	4.41859	-0.912518	0.00354555	-1.88233	BB515259	2210016H18Rik	Mm.18168	18	RIKEN cDNA 2210016H18 gene
1418884_x_at	62.1224	6.95e-06	8.39722	7.9614	-0.435825	1.5e-05	-1.35268	AK016797	Pih1d1	Mm.181689	7	PIH1 domain containing 1
1418884_x_at	41.3379	3.24e-05	11.7093	11.3726	-0.336626	5.12e-05	-1.2628	AK019085	Uqcrh	Mm.181721	4	ubiquinol-cytochrome c reductase hinge protein
1418884_x_at	14.4107	0.00136856	9.08181	8.46774	-0.614067	0.00166739	-1.53057	NM_026613	Ccdc34	Mm.181767	2	coiled-coil domain containing 34
1418884_x_at	7.43275	0.0106196	8.41769	8.73963	0.321938	0.00671086	1.25001	AV118744	Api5	Mm.181824	2	apoptosis inhibitor 5
1418884_x_at	161.468	1.7e-07	7.83588	6.97791	-0.857976	3.53e-07	-1.81249	BI652065	Ndst1	Mm.181862	18	N-deacetylase/N-sulfotransferase (heparan glucosaminyl) 1
1418884_x_at	23.8517	0.0002413	9.37088	9.68795	0.317072	0.000415881	1.2458	AJ278133	Kdelr2	Mm.181880	5	KDEL (Lys-Asp-Glu-Leu) endoplasmic reticulum protein retention receptor 2
1418884_x_at	89.2896	1.72e-06	10.126	9.83461	-0.291379	7.53e-06	-1.22381	AK003966	Uqcrfs1	Mm.181933	13	ubiquinol-cytochrome c reductase, Rieske iron-sulfur polypeptide 1
1418884_x_at	213.126	5.71e-08	10.7765	10.0423	-0.734201	9.62e-08	-1.66348	NM_007913	Egr1	Mm.181959	18	early growth response 1
1418884_x_at	178.469	1.15e-07	8.23495	5.48167	-2.75328	1.98e-07	-6.74247	NM_010582	Itih2	Mm.182043	2	inter-alpha trypsin inhibitor, heavy chain 2
1418884_x_at	77.7422	2.94e-06	10.1895	9.87417	-0.315345	1.09e-05	-1.24431	BC026847	Ubqln1	Mm.182053	13	ubiquilin 1
1418884_x_at	104.174	9.45e-07	8.35266	9.09323	0.740574	1.82e-06	1.67084	NM_025703	Tceal8	Mm.182094	X	transcription elongation factor A (SII)-like 8
1418884_x_at	218.536	5.17e-08	8.81321	9.59068	0.777474	1.22e-07	1.71413	U42190	Msh6	Mm.18210	17	mutS homolog 6 (E. coli)
1418884_x_at	39.0673	4e-05	4.31911	5.3247	1.00559	0.000102888	2.00777	BF144658	Tgfb2	Mm.18213	1	transforming growth factor, beta 2
1418884_x_at	5.03891	0.0299948	8.05972	8.19937	0.139652	0.0363417	1.10164	NM_019705	Rbck1	Mm.182145	2	RanBP-type and C3HC4-type zinc finger containing 1
1418884_x_at	55.8084	1.04e-05	5.48877	6.33617	0.847395	3.2e-05	1.79925	AV307274	Mfsd12	Mm.182281	10	major facilitator superfamily domain containing 12
1418884_x_at	111.053	7.37e-07	8.57163	7.89559	-0.676041	1.88e-06	-1.59775	NM_025531	Slmo2	Mm.182294	2	slowmo homolog 2 (Drosophila)
1418884_x_at	36.6011	5.09e-05	6.98398	7.75901	0.775029	9.27e-05	1.71122	BC027191	Oxa1l	Mm.182340	14	oxidase assembly 1-like
1418884_x_at	605.152	9.1e-10	9.29239	6.76853	-2.52386	4.11e-09	-5.7512	NM_133775	Il33	Mm.182359	19	interleukin 33
1418884_x_at	91.1633	1.59e-06	6.18171	5.07447	-1.10724	4.38e-06	-2.15434	AF158746	B4galt4	Mm.182377	16	UDP-Gal:betaGlcNAc beta 1,4-galactosyltransferase, polypeptide 4
1418884_x_at	108.588	8.04e-07	8.76114	9.33694	0.575796	2.93e-06	1.4905	NM_008520	Ltbp3	Mm.182396	19	latent transforming growth factor beta binding protein 3
1418884_x_at	31.5381	8.8e-05	9.36748	9.75282	0.385343	0.000189661	1.30617	BC026606	Cdc16	Mm.182412	8	CDC16 cell division cycle 16
1418884_x_at	16.3756	0.000891798	4.77568	3.51449	-1.26119	0.00229919	-2.39693	BI452727	Fstl1	Mm.182434	16	follistatin-like 1
1418884_x_at	90.3208	1.65e-06	9.0616	9.60149	0.539893	2.92e-06	1.45387	AK010292	Rnaseh2a	Mm.182470	8	ribonuclease H2, large subunit
1418884_x_at	12.054	0.00245021	4.66508	4.18566	-0.47942	0.00276833	-1.39418	NM_009363	Tff2	Mm.1825	17	trefoil factor 2 (spasmolytic protein 1)
1418884_x_at	9.28098	0.00553389	8.1134	8.4639	0.350498	0.00618781	1.275	BC016408	Rab1b	Mm.182563	19	RAB1B, member RAS oncogene family
1418884_x_at	14.8589	0.00123613	7.35483	7.63461	0.27978	0.00383039	1.21401	AK010892	Isoc1	Mm.182574	18	isochorismatase domain containing 1
1418884_x_at	23.7074	0.000246565	9.81241	9.56637	-0.246049	0.00034786	-1.18595	BC027564	Snrnp27	Mm.182650	6	small nuclear ribonucleoprotein 27 (U4/U6.U5)
1418884_x_at	333.981	9.66e-09	8.15895	6.28317	-1.87578	2.14e-08	-3.66999	AI854420	Syt7	Mm.182654	19	synaptotagmin VII
1418884_x_at	6.29352	0.016844	10.137	10.2917	0.154678	0.0116841	1.11317	NM_008098	Mtpn	Mm.182746	6	myotrophin
1418884_x_at	20.7224	0.000396402	10.0595	10.2985	0.239043	0.000449957	1.18021	BE986909	Rbm17	Mm.182769	2	RNA binding motif protein 17
1418884_x_at	43.5284	2.67e-05	8.18782	8.56197	0.374151	4.5e-05	1.29608	BF468324	Kat6a	Mm.182776	8	K(lysine) acetyltransferase 6A
1418884_x_at	6.85449	0.0133336	3.92239	3.17044	-0.751951	0.0161133	-1.68407	NM_054054	Brdt	Mm.182836	5	bromodomain, testis-specific
1418884_x_at	136.65	3.28e-07	5.70606	6.40507	0.699014	5.49e-07	1.62339	BG088695	Amer1	Mm.182867	X	APC membrane recruitment 1
1418884_x_at	167.961	1.46e-07	9.12628	9.73795	0.611668	2.9e-07	1.52802	BC010224	Ghitm	Mm.182912	14	growth hormone inducible transmembrane protein
1418884_x_at	61.0398	7.43e-06	9.61047	9.31596	-0.294509	1.67e-05	-1.22647	BI791064	Mrpl15	Mm.182927	1	mitochondrial ribosomal protein L15
1418884_x_at	33.8203	6.81e-05	11.582	11.3252	-0.256791	8.85e-05	-1.19482	AK002778	Eif3f	Mm.182962	7	eukaryotic translation initiation factor 3, subunit F
1418884_x_at	46.7807	2.04e-05	7.262	6.75364	-0.508359	4.98e-05	-1.42243	BF124648	Esrp2	Mm.183003	8	epithelial splicing regulatory protein 2
1418884_x_at	6.4067	0.0160506	10.0166	9.89419	-0.122421	0.0342698	-1.08856	BB751683	Impa1	Mm.183042	3	inositol (myo)-1(or 4)-monophosphatase 1
1418884_x_at	6.23891	0.0172442	6.91466	7.17072	0.25606	0.0459155	1.19421	BC012878	2510039O18Rik	Mm.183076	4	RIKEN cDNA 2510039O18 gene
1418884_x_at	146.988	2.46e-07	11.3013	10.5462	-0.755037	5.4e-07	-1.68767	BB758476	Actr3	Mm.183102	1	ARP3 actin-related protein 3
1418884_x_at	17.8671	0.000662604	2.35821	2.59394	0.235724	0.00849807	1.1775	AK015535	4930470H14Rik	Mm.183387	17	RIKEN cDNA 4930470H14 gene
1418884_x_at	8.73662	0.0066338	7.83882	8.08382	0.245002	0.00626914	1.18509	AB000121	Psmc3ip	Mm.18344	11	proteasome (prosome, macropain) 26S subunit, ATPase 3, interacting protein
1418884_x_at	131.439	3.82e-07	9.54483	10.1483	0.603462	8.57e-07	1.51936	BB034143	Psmd7	Mm.18347	8	proteasome (prosome, macropain) 26S subunit, non-ATPase, 7
1418884_x_at	356.132	7.49e-09	6.8844	8.14809	1.26369	1.88e-08	2.40109	NM_007875	Dpagt1	Mm.18353	9	dolichyl-phosphate (UDP-N-acetylglucosamine) acetylglucosaminephosphotransferase 1 (GlcNAc-1-P transferase)
1418884_x_at	17.2693	0.000744416	6.50854	6.85384	0.345305	0.00214627	1.27042	NM_058214	Recql4	Mm.18373	15	RecQ protein-like 4
1418884_x_at	27.5614	0.000143691	9.61234	9.2944	-0.317937	0.000493435	-1.24655	NM_016794	Vamp8	Mm.1838	6	vesicle-associated membrane protein 8
1418884_x_at	278.092	2e-08	7.69331	6.56516	-1.12815	4.78e-08	-2.18578	NM_007823	Cyp4b1	Mm.1840	4	cytochrome P450, family 4, subfamily b, polypeptide 1
1418884_x_at	9.82844	0.00464803	3.2681	3.74093	0.472834	0.0079916	1.38783	BB478311	Ppp6r2	Mm.184055	15	protein phosphatase 6, regulatory subunit 2
1418884_x_at	7.35684	0.0109337	8.75289	8.58233	-0.170559	0.00787813	-1.12549	AB057663	Raf1	Mm.184163	6	v-raf-leukemia viral oncogene 1
1418884_x_at	9.79201	0.0047012	10.7112	10.9288	0.217589	0.00971866	1.16279	AU079047	Hsp90aa1	Mm.1843	12	heat shock protein 90, alpha (cytosolic), class A member 1
1418884_x_at	866.092	2.18e-10	10.121	10.7457	0.624733	1.35e-09	1.54193	AW208944	Psmc6	Mm.18472	14	proteasome (prosome, macropain) 26S subunit, ATPase, 6
1418884_x_at	233.38	3.99e-08	8.70276	9.42189	0.719123	6.62e-08	1.64618	AV095209	Mthfd1l	Mm.184752	10	methylenetetrahydrofolate dehydrogenase (NADP+ dependent) 1-like
1418884_x_at	29.5455	0.000111688	3.90983	3.37561	-0.534215	0.000514363	-1.44815	BC024761	Zfp418	Mm.184857	7	zinc finger protein 418
1418884_x_at	20.261	0.000428847	8.79851	9.15459	0.356077	0.000646851	1.27994	AI481780	Map2k3	Mm.18494	11	mitogen-activated protein kinase kinase 3
1418884_x_at	6.92674	0.0129506	6.37889	6.19022	-0.188672	0.0245505	-1.13971	NM_022012	Map3k11	Mm.185026	19	mitogen-activated protein kinase kinase kinase 11
1418884_x_at	497.826	1.98e-09	7.92131	5.00996	-2.91135	9.67e-09	-7.52322	BC011193	Ptger4	Mm.18509	15	prostaglandin E receptor 4 (subtype EP4)
1418884_x_at	45.394	2.28e-05	6.51801	7.01739	0.499381	3.56e-05	1.41361	BM241237	H3f3b	Mm.18516	11	H3 histone, family 3B
1418884_x_at	51.6933	1.4e-05	7.81357	8.17517	0.361599	5.5e-05	1.28485	NM_009025	Rasa3	Mm.18517	8	RAS p21 protein activator 3
1418884_x_at	176.087	1.21e-07	8.06084	7.53356	-0.527282	2.1e-07	-1.44121	AI987925	Cpt1a	Mm.18522	19	carnitine palmitoyltransferase 1a, liver
1418884_x_at	26.118	0.000174419	8.74109	9.13464	0.393548	0.000831856	1.31362	U13262	Myef2	Mm.18535	2	myelin basic protein expression factor 2, repressor
1418884_x_at	158.676	1.82e-07	4.96687	6.51357	1.5467	6.17e-07	2.92149	BB230267	Cd300lb	Mm.185355	11	CD300 antigen like family member B
1418884_x_at	28.1524	0.000133078	6.14315	6.47485	0.331698	0.00112837	1.25849	AF316872	Pink1	Mm.18539	4	PTEN induced putative kinase 1
1418884_x_at	29.5474	0.000111662	5.49354	6.15296	0.659416	0.000261377	1.57944	BC025937	Slc25a42	Mm.185413	8	solute carrier family 25, member 42
1418884_x_at	9.1867	0.0057071	9.63879	9.48327	-0.155518	0.0203213	-1.11382	AU015377	Eif4g2	Mm.185453	7	eukaryotic translation initiation factor 4, gamma 2
1418884_x_at	61.974	7.01e-06	7.91609	7.30328	-0.612805	2e-05	-1.52923	BC019442	Tmem63a	Mm.185518	1	transmembrane protein 63a
1418884_x_at	266.905	2.35e-08	10.8253	11.92	1.09477	3.61e-08	2.13579	AK012816	Plp2	Mm.18565	X	proteolipid protein 2
1418884_x_at	142.415	2.79e-07	7.69794	8.27763	0.579692	1.13e-06	1.49453	NM_133231	Rfxap	Mm.185735	3	regulatory factor X-associated protein
1418884_x_at	83.321	2.25e-06	10.1965	10.7517	0.555207	6.68e-06	1.46938	NM_025554	Polr2e	Mm.18579	10	polymerase (RNA) II (DNA directed) polypeptide E
1418884_x_at	5.67172	0.0221933	7.44727	7.67328	0.226007	0.0237002	1.16959	AF052492	Tspan7	Mm.18590	X	tetraspanin 7
1418884_x_at	9.77568	0.00472529	7.31074	7.62232	0.311578	0.00915274	1.24106	AF006467	Pitpnm1	Mm.1860	19	phosphatidylinositol transfer protein, membrane-associated 1
1418884_x_at	17.176	0.000758305	8.75197	9.12905	0.377075	0.00108901	1.29871	NM_133224	Atp13a1	Mm.186066	8	ATPase type 13A1
1418884_x_at	5.44066	0.0247103	5.75599	6.19188	0.435893	0.0389212	1.35275	BG071758	Brip1	Mm.186143	11	BRCA1 interacting protein C-terminal helicase 1
1418884_x_at	160.182	1.76e-07	10.533	10.0658	-0.467244	3.56e-07	-1.38247	BB796358	Prdx6	Mm.186185	1	peroxiredoxin 6
1418884_x_at	543.806	1.39e-09	8.1601	5.77121	-2.38888	5.96e-09	-5.23752	NM_007472	Aqp1	Mm.18625	6	aquaporin 1
1418884_x_at	816.453	2.76e-10	10.4932	8.3115	-2.18172	1.62e-09	-4.53694	NM_007599	Capg	Mm.18626	6	capping protein (actin filament), gelsolin-like
1418884_x_at	8.2216	0.00793701	2.32575	2.07708	-0.248672	0.00603168	-1.18811	BB534670	Cd36	Mm.18628	5	CD36 antigen
1418884_x_at	8.86482	0.00635183	9.03654	8.87433	-0.162206	0.014811	-1.119	BC026559	Acadvl	Mm.18630	11	acyl-Coenzyme A dehydrogenase, very long chain
1418884_x_at	542.125	1.41e-09	7.27083	4.07644	-3.1944	5.79e-09	-9.15398	BB309395	Trpa1	Mm.186329	1	transient receptor potential cation channel, subfamily A, member 1
1418884_x_at	17.0789	0.000773103	6.66245	7.03482	0.372363	0.000849986	1.29447	NM_026418	Rgs10	Mm.18635	7	regulator of G-protein signalling 10
1418884_x_at	21.418	0.000353061	6.77215	6.29338	-0.47877	0.00101438	-1.39356	AV016303	Fbxw17	Mm.18638	13	F-box and WD-40 domain protein 17
1418884_x_at	4.70443	0.0355052	5.40411	5.67037	0.266256	0.0372047	1.20268	BG075296	Nanos1	Mm.186390	19	nanos homolog 1 (Drosophila)
1418884_x_at	324.788	1.08e-08	8.28607	4.95037	-3.3357	2.51e-08	-10.0959	BF687395	Aass	Mm.18651	6	aminoadipate-semialdehyde synthase
1418884_x_at	16.1547	0.000933714	6.90419	6.7267	-0.177485	0.00897332	-1.13091	BC026917	Ercc6l2	Mm.186610	13	excision repair cross-complementing rodent repair deficiency, complementation group 6 like 2
1418884_x_at	12.2326	0.00233719	4.9221	4.50405	-0.418051	0.00249356	-1.33612	BC022687	BC022687	Mm.186678	12	cDNA sequence BC022687
1418884_x_at	25.4995	0.000190085	8.03268	7.65093	-0.38175	0.000325224	-1.30292	AK004019	Rbfa	Mm.186936	18	ribosome binding factor A
1418884_x_at	197.705	7.68e-08	9.44588	8.77169	-0.674187	1.29e-07	-1.5957	NM_018872	Tmem131	Mm.186943	1	transmembrane protein 131
1418884_x_at	289.976	1.69e-08	6.90606	8.17114	1.26508	3.61e-08	2.4034	NM_008761	Fxyd5	Mm.1870	7	FXYD domain-containing ion transport regulator 5
1418884_x_at	299.726	1.48e-08	9.93959	8.85766	-1.08193	2.52e-08	-2.11687	NM_009190	Vps4b	Mm.18705	1	vacuolar protein sorting 4b (yeast)
1418884_x_at	76.2111	3.17e-06	7.07336	7.54912	0.475766	7.07e-06	1.39066	BB376289	Klhl26	Mm.187090	8	kelch-like 26
1418884_x_at	35.4583	5.72e-05	6.20069	6.85621	0.655521	0.000132613	1.57518	NM_019738	Nupr1	Mm.18742	7	nuclear protein transcription regulator 1
1418884_x_at	12.9958	0.00192167	5.07595	4.24599	-0.829952	0.00220411	-1.77763	BB129967	Zfp184	Mm.187446	13	zinc finger protein 184 (Kruppel-like)
1418884_x_at	11.3761	0.0029465	8.10666	7.97092	-0.135742	0.019737	-1.09866	BC019834	1600014C10Rik	Mm.187554	7	RIKEN cDNA 1600014C10 gene
1418884_x_at	30.1689	0.000103514	7.81179	7.33638	-0.47541	0.000528643	-1.39031	NM_007383	Acads	Mm.18759	5	acyl-Coenzyme A dehydrogenase, short chain
1418884_x_at	62.204	6.91e-06	8.47612	8.70572	0.229593	2.25e-05	1.1725	AK012130	Timm22	Mm.18803	11	translocase of inner mitochondrial membrane 22
1418884_x_at	37.6353	4.59e-05	8.65212	8.24871	-0.403408	0.000135936	-1.32263	BC018339	Zfp422	Mm.18810	6	zinc finger protein 422
1418884_x_at	138.865	3.08e-07	8.06939	7.37429	-0.695106	7.48e-07	-1.619	BC015459	Baiap2l1	Mm.18814	5	BAI1-associated protein 2-like 1
1418884_x_at	6.44514	0.0157917	5.45276	5.18199	-0.270766	0.0285862	-1.20645	BB321858	Gm10336	Mm.188154	13	predicted gene 10336
1418884_x_at	19.0358	0.000532649	9.07695	9.2879	0.21095	0.00170084	1.15745	BC003199	Pwp1	Mm.18834	10	PWP1 homolog (S. cerevisiae)
1418884_x_at	39.4275	3.86e-05	8.05994	7.76187	-0.29807	0.000100241	-1.2295	AV291303	Fam57a	Mm.188413	11	family with sequence similarity 57, member A
1418884_x_at	177.813	1.17e-07	10.6473	10.0344	-0.612935	3.99e-07	-1.52937	AV100078	Spin1	Mm.188432	13	spindlin 1
1418884_x_at	7.43819	0.0105975	3.52184	3.12224	-0.399601	0.0186466	-1.31914	NM_133359	Krtap19-9b	Mm.188445	16	keratin associated protein 19-9B
1418884_x_at	100.612	1.08e-06	10.9598	11.3118	0.351977	4.14e-06	1.27631	NM_011568	Alyref	Mm.1886	11	Aly/REF export factor
1418884_x_at	27.1698	0.000151309	6.32684	5.96498	-0.361869	0.000355852	-1.28509	AW492237	Ppp1r12b	Mm.188709	1	protein phosphatase 1, regulatory (inhibitor) subunit 12B
1418884_x_at	282.012	1.89e-08	9.47823	10.026	0.547737	5.02e-08	1.46179	NM_134079	Adk	Mm.188734	14	adenosine kinase
1418884_x_at	17.0601	0.000776002	7.15702	7.51969	0.362679	0.000948577	1.28581	BB751093	Fancl	Mm.18875	11	Fanconi anemia, complementation group L
1418884_x_at	32.1748	8.18e-05	9.98037	9.67737	-0.302998	0.000532691	-1.23371	BG065186	Pdap1	Mm.188851	5	PDGFA associated protein 1
1418884_x_at	22.8767	0.000279839	3.93559	2.70306	-1.23254	0.00062308	-2.3498	AK014312	Lum	Mm.18888	10	lumican
1418884_x_at	633.716	7.57e-10	4.62949	7.22143	2.59194	3.96e-09	6.02909	AK005771	Pacrg	Mm.18889	17	PARK2 co-regulated
1418884_x_at	219.796	5.06e-08	8.56752	9.50965	0.942134	1.08e-07	1.92137	NM_007927	Emd	Mm.18892	X	emerin
1418884_x_at	18.4556	0.000592738	6.16753	6.77308	0.605555	0.00175988	1.52156	BB293562	Dtl	Mm.189102	1	denticleless homolog (Drosophila)
1418884_x_at	7.37277	0.0108669	3.52998	4.08153	0.551557	0.0141614	1.46567	NM_130890	Capn8	Mm.189201	1	calpain 8
1418884_x_at	10.4221	0.00387847	7.43226	7.68322	0.250959	0.00398314	1.19	BB667093	Ric8b	Mm.18936	10	resistance to inhibitors of cholinesterase 8 homolog B (C. elegans)
1418884_x_at	50.0885	1.57e-05	7.19915	7.77827	0.579118	2.65e-05	1.49394	BC006809	Pmm1	Mm.18939	15	phosphomannomutase 1
1418884_x_at	237.594	3.72e-08	4.57051	2.84666	-1.72385	6.05e-08	-3.30316	NM_007639	Cd1d1	Mm.1894	3	CD1d1 antigen
1418884_x_at	12.8214	0.00200795	9.39777	9.76157	0.363803	0.00181773	1.28681	C76671	Ap2m1	Mm.18946	16	adaptor-related protein complex 2, mu 1 subunit
1418884_x_at	6.81519	0.0135478	7.22164	7.02393	-0.197708	0.0186338	-1.14688	AK007700	Stx18	Mm.18959	5	syntaxin 18
1418884_x_at	90.0534	1.66e-06	11.7114	11.4532	-0.258212	7.37e-06	-1.196	NM_009818	Ctnna1	Mm.18962	18	catenin (cadherin associated protein), alpha 1
1418884_x_at	38.1066	4.38e-05	9.91995	10.3034	0.38342	7.61e-05	1.30443	BE853371	Sugt1	Mm.18972	14	SGT1, suppressor of G2 allele of SKP1 (S. cerevisiae)
1418884_x_at	16.292	0.000907381	6.34581	6.69709	0.35128	0.00151343	1.27569	NM_008065	Gabpa	Mm.18974	16	GA repeat binding protein, alpha
1418884_x_at	166.009	1.53e-07	6.65331	5.25697	-1.39634	4.65e-07	-2.63234	AF187147	Dbn1	Mm.19016	13	drebrin 1
1418884_x_at	61.8967	7.04e-06	9.58608	9.983	0.396924	1.2e-05	1.3167	AA792094	Got1	Mm.19039	19	glutamic-oxaloacetic transaminase 1, soluble
1418884_x_at	73.5857	3.63e-06	7.99283	8.7338	0.740968	1.06e-05	1.6713	NM_009445	Ttk	Mm.1904	9	Ttk protein kinase
1418884_x_at	7.02772	0.012438	2.91708	3.19438	0.277306	0.0250108	1.21193	BB727862	Osbpl7	Mm.190450	11	oxysterol binding protein-like 7
1418884_x_at	8.11121	0.00825681	4.03859	4.40188	0.363289	0.0104381	1.28636	BG069348	Tbx19	Mm.190649	1	T-box 19
1418884_x_at	99.349	1.14e-06	7.88791	6.66101	-1.22691	3.91e-06	-2.34065	NM_019542	Nagk	Mm.190650	6	N-acetylglucosamine kinase
1418884_x_at	632.967	7.61e-10	6.41938	7.42848	1.0091	4.83e-09	2.01266	BB410001	Slc35a3	Mm.190758	3	solute carrier family 35 (UDP-N-acetylglucosamine (UDP-GlcNAc) transporter), member 3
1418884_x_at	7.18595	0.0116846	7.40968	7.5978	0.188124	0.0185174	1.13928	AK004612	Gtpbp1	Mm.19080	15	GTP binding protein 1
1418884_x_at	28.4967	0.000127346	4.36849	5.12641	0.757928	0.000422478	1.69106	BB251723	Xrcc3	Mm.19082	12	X-ray repair complementing defective repair in Chinese hamster cells 3
1418884_x_at	59.6859	8.09e-06	6.08625	6.79866	0.712412	2.53e-05	1.63854	BC025865	Vps37c	Mm.19091	19	vacuolar protein sorting 37C (yeast)
1418884_x_at	7.88796	0.00895428	7.5701	7.42267	-0.147427	0.0169213	-1.10759	BI524986	Cdk10	Mm.190984	8	cyclin-dependent kinase 10
1418884_x_at	12.9653	0.00193644	6.72633	7.03943	0.313101	0.00422604	1.24238	M12303	Prkaca	Mm.19111	8	protein kinase, cAMP dependent, catalytic, alpha
1418884_x_at	272.697	2.16e-08	4.31162	6.27865	1.96703	4.04e-08	3.90962	AK008800	Lysmd2	Mm.19119	9	LysM, putative peptidoglycan-binding, domain containing 2
1418884_x_at	41.7721	3.11e-05	8.96497	9.25481	0.289846	5.18e-05	1.22251	BC027026	Cdkn2c	Mm.1912	4	cyclin-dependent kinase inhibitor 2C (p18, inhibits CDK4)
1418884_x_at	10.4061	0.00389707	4.09662	3.43157	-0.665055	0.00433559	-1.58563	K02782	C3	Mm.19131	17	complement component 3
1418884_x_at	16.8374	0.000811501	10.6201	10.7361	0.115992	0.00183414	1.08372	AI463215	Capza1	Mm.19142	3	capping protein (actin filament) muscle Z-line, alpha 1
1418884_x_at	8.04355	0.00846079	5.63455	5.99641	0.36186	0.0096899	1.28508	AV238214	Snx33	Mm.191459	9	sorting nexin 33
1418884_x_at	72.8534	3.77e-06	10.3793	10.6731	0.293822	8.68e-06	1.22588	BI416051	Txnl1	Mm.19169	18	thioredoxin-like 1
1418884_x_at	52.953	1.28e-05	13.1475	12.9681	-0.179422	4.38e-05	-1.13243	BF787570	Ptma	Mm.19187	1	prothymosin alpha
1418884_x_at	76.9811	3.05e-06	6.67297	5.16116	-1.51181	8.4e-06	-2.85167	BM239854	Herc3	Mm.191892	6	hect domain and RLD 3
1418884_x_at	15.1195	0.00116642	6.69285	6.20632	-0.486532	0.0017863	-1.40107	BG069663	Ypel2	Mm.191894	11	yippee-like 2 (Drosophila)
1418884_x_at	269.27	2.27e-08	5.63655	2.68194	-2.95461	4.29e-08	-7.75221	AV377712	Pogk	Mm.192094	1	pogo transposable element with KRAB domain
1418884_x_at	133.575	3.58e-07	8.50776	9.23342	0.725652	8.87e-07	1.65365	BM114815	Setd7	Mm.192111	3	SET domain containing (lysine methyltransferase) 7
1418884_x_at	21.7969	0.000331941	5.86749	5.41845	-0.449043	0.0016251	-1.36513	BC022224	Dhrs11	Mm.192213	11	dehydrogenase/reductase (SDR family) member 11
1418884_x_at	923.142	1.69e-10	7.94179	9.21753	1.27574	7.74e-10	2.42122	NM_008892	Pola1	Mm.1923	X	polymerase (DNA directed), alpha 1
1418884_x_at	30.252	0.000102482	6.35564	6.88451	0.528861	9.93e-05	1.44279	BE947982	Sec24b	Mm.192303	3	Sec24 related gene family, member B (S. cerevisiae)
1418884_x_at	67.4776	5.06e-06	5.91424	6.3425	0.428265	1.23e-05	1.34561	BC020106	Slc39a13	Mm.192375	2	solute carrier family 39 (metal ion transporter), member 13
1418884_x_at	10.741	0.00353066	7.60238	7.34419	-0.258187	0.00240733	-1.19597	BB648600	Rtn4	Mm.192580	11	reticulon 4
1418884_x_at	20.0381	0.000445718	5.49838	5.9518	0.453414	0.00163487	1.36928	AW546508	Plcg2	Mm.192699	8	phospholipase C, gamma 2
1418884_x_at	8.57371	0.00701503	4.9135	4.39386	-0.519639	0.00921918	-1.4336	NM_019747	Zfp113	Mm.19274	5	zinc finger protein 113
1418884_x_at	7.70387	0.00958545	7.22244	7.5503	0.32786	0.00876426	1.25515	AV222442	Zfp608	Mm.192984	18	zinc finger protein 608
1418884_x_at	639.606	7.3e-10	11.1063	5.40897	-5.69729	3.44e-09	-51.8867	NM_013602	Mt1	Mm.192991	8	metallothionein 1
1418884_x_at	48.6795	1.75e-05	4.93845	2.47805	-2.4604	6.75e-05	-5.50368	BI966443	Itm2a	Mm.193	X	integral membrane protein 2A
1418884_x_at	17.3688	0.000729952	9.12478	9.38205	0.257278	0.00128606	1.19522	AK012225	Mrps7	Mm.193040	11	mitchondrial ribosomal protein S7
1418884_x_at	7.61015	0.0099281	8.43769	8.66563	0.227939	0.00682036	1.17116	BM213179	Tab2	Mm.193041	10	TGF-beta activated kinase 1/MAP3K7 binding protein 2
1418884_x_at	85.4359	2.04e-06	10.0401	9.49181	-0.548288	4.43e-06	-1.46235	NM_009794	Capn2	Mm.19306	1	calpain 2
1418884_x_at	33.116	7.36e-05	7.76901	8.03107	0.262064	0.000158564	1.19919	AV033768	Dhps	Mm.193086	8	deoxyhypusine synthase
1418884_x_at	1501.93	2.43e-11	11.0478	9.58887	-1.45893	2.74e-11	-2.74905	BC004724	Fn1	Mm.193099	1	fibronectin 1
1418884_x_at	20.9365	0.000382383	8.13215	7.75738	-0.37477	0.00142036	-1.29663	NM_023331	Mrpl46	Mm.193181	7	mitochondrial ribosomal protein L46
1418884_x_at	9.70995	0.00482382	7.76691	7.20824	-0.55867	0.00492282	-1.47291	BB533903	Hist1h1c	Mm.193539	13	histone cluster 1, H1c
1418884_x_at	12.5041	0.0021776	5.54386	5.2577	-0.286158	0.00577877	-1.21939	BM238456	D230040A04Rik	Mm.193588	13	RIKEN cDNA D230040A04 gene
1418884_x_at	394.387	4.99e-09	5.4367	7.54583	2.10913	1.5e-08	4.3143	AV271901	Eif5a2	Mm.193670	3	eukaryotic translation initiation factor 5A2
1418884_x_at	20.9765	0.000379837	10.7421	10.457	-0.285092	0.000429109	-1.21849	AV049645	Ptp4a2	Mm.193688	4	protein tyrosine phosphatase 4a2
1418884_x_at	40.5521	3.48e-05	5.26316	4.93591	-0.327252	3.71e-05	-1.25462	U72644	Lst1	Mm.19379	17	leukocyte specific transcript 1
1418884_x_at	38.8267	4.09e-05	7.68671	7.41466	-0.272052	0.000337017	-1.20752	BI662324	Gna13	Mm.193925	11	guanine nucleotide binding protein, alpha 13
1418884_x_at	41.9163	3.07e-05	6.25809	5.69467	-0.563419	3.81e-05	-1.47777	BB044654	Col27a1	Mm.194116	4	collagen, type XXVII, alpha 1
1418884_x_at	10.2204	0.00412071	7.27954	7.10514	-0.1744	0.0263079	-1.1285	BC024675	Pik3c3	Mm.194127	18	phosphoinositide-3-kinase, class 3
1418884_x_at	20.4278	0.000416749	8.12042	7.7857	-0.334725	0.000729618	-1.26114	BC011320	Tmem70	Mm.194225	1	transmembrane protein 70
1418884_x_at	21.4809	0.000349445	2.30789	3.20881	0.900918	0.0011491	1.86725	AW555571	Taf9b	Mm.19440	X	TAF9B RNA polymerase II, TATA box binding protein (TBP)-associated factor
1418884_x_at	10.5284	0.00375791	2.07278	2.19334	0.120562	0.0415218	1.08716	AK015008	Caps2	Mm.194428	10	calcyphosphine 2
1418884_x_at	9.28054	0.00553468	8.80088	9.00856	0.207678	0.0171989	1.15483	AK016419	Smchd1	Mm.194450	17	SMC hinge domain containing 1
1418884_x_at	10.2718	0.00405728	6.91225	6.51541	-0.39684	0.00314269	-1.31662	AK008825	Faf2	Mm.194459	13	Fas associated factor family member 2
1418884_x_at	58.7502	8.59e-06	5.3471	4.72845	-0.618645	5.38e-05	-1.53543	AU020177	Phf3	Mm.194486	1	PHD finger protein 3
1418884_x_at	263.756	2.46e-08	6.17571	3.31534	-2.86037	3.8e-08	-7.26201	NM_022024	Gmfg	Mm.194536	7	glia maturation factor, gamma
1418884_x_at	8.56156	0.00704453	7.56298	7.48989	-0.0730851	0.011583	-1.05196	AK011978	Sap130	Mm.194538	18	Sin3A associated protein
1418884_x_at	9.49932	0.00515728	2.44288	2.12907	-0.313811	0.0110521	-1.24299	C79445	Tubb2a-ps2	Mm.194735	12	tubulin, beta 2a, pseudogene 2
1418884_x_at	35.8276	5.51e-05	6.99201	7.73493	0.742916	0.000141704	1.67356	BG864756	Gripap1	Mm.194811	X	GRIP1 associated protein 1
1418884_x_at	56.2454	1.01e-05	6.91319	6.2195	-0.693692	2.6e-05	-1.61742	BI455189	Col6a2	Mm.1949	10	collagen, type VI, alpha 2
1418884_x_at	320.322	1.14e-08	4.58137	6.99008	2.40871	2.86e-08	5.30999	BB484759	Scarf2	Mm.194950	16	scavenger receptor class F, member 2
1418884_x_at	24.9839	0.000204507	8.583	9.02279	0.43979	0.000484916	1.35641	BE915274	Trim33	Mm.195036	3	tripartite motif-containing 33
1418884_x_at	49.7767	1.61e-05	8.0024	7.58409	-0.418306	5.22e-05	-1.33636	D45210	Zfp260	Mm.195092	7	zinc finger protein 260
1418884_x_at	13.5872	0.00166166	10.3719	10.4516	0.0797052	0.00770449	1.0568	BB809469	Rnps1	Mm.1951	17	ribonucleic acid binding protein S1
1418884_x_at	352.315	7.81e-09	3.61784	6.13496	2.51712	1.74e-08	5.72436	AK008762	Gcnt3	Mm.195555	9	glucosaminyl (N-acetyl) transferase 3, mucin type
1418884_x_at	31.657	8.68e-05	9.3043	8.92	-0.384301	8.37e-05	-1.30523	NM_027212	Med30	Mm.195562	15	mediator complex subunit 30
1418884_x_at	18.922	0.000543814	9.0961	9.34845	0.252352	0.00146197	1.19115	BB314055	Mrps15	Mm.195628	4	mitochondrial ribosomal protein S15
1418884_x_at	37.4566	4.67e-05	7.14428	6.76346	-0.380818	7.46e-05	-1.30208	BB377392	Git2	Mm.195632	5	G protein-coupled receptor kinase-interactor 2
1418884_x_at	19.5359	0.000486859	6.45883	6.80321	0.344377	0.000880734	1.2696	BF577544	Pole4	Mm.195753	6	polymerase (DNA-directed), epsilon 4 (p12 subunit)
1418884_x_at	45.1928	2.32e-05	8.78255	8.44264	-0.339909	5.49e-05	-1.26568	C77512	Lias	Mm.195776	5	lipoic acid synthetase
1418884_x_at	24.8731	0.000207785	2.31712	2.63274	0.315625	0.000354329	1.24455	AK005736	Cetn1	Mm.195831	18	centrin 1
1418884_x_at	47.4902	1.92e-05	8.83843	8.57663	-0.261804	5.8e-05	-1.19898	BM120370	Diap1	Mm.195916	18	diaphanous homolog 1 (Drosophila)
1418884_x_at	11.4573	0.00288083	5.64849	6.01064	0.362153	0.00615281	1.28534	BB794924	Wdfy2	Mm.1960	14	WD repeat and FYVE domain containing 2
1418884_x_at	256.833	2.73e-08	9.80721	10.248	0.440782	5.6e-08	1.35734	AK009653	2310036O22Rik	Mm.196005	8	RIKEN cDNA 2310036O22 gene
1418884_x_at	34.9616	6.03e-05	6.56643	6.88978	0.32335	0.000142146	1.25123	BB145092	Samd9l	Mm.196013	6	sterile alpha motif domain containing 9-like
1418884_x_at	27.5094	0.000144674	7.90267	8.15303	0.250359	0.000277512	1.1895	AW212741	Pomgnt1	Mm.196045	4	protein O-linked mannose beta 1,2-N-acetylglucosaminyltransferase
1418884_x_at	97.4302	1.23e-06	10.3965	9.94331	-0.453156	4.08e-06	-1.36903	BC019174	Ak3	Mm.196067	19	adenylate kinase 3
1418884_x_at	15.9885	0.000966869	5.76416	6.41523	0.65107	0.00231813	1.57033	BG145492	Raver1	Mm.196137	9	ribonucleoprotein, PTB-binding 1
1418884_x_at	16.0482	0.000954792	13.1604	13.0526	-0.107786	0.00160175	-1.07757	NM_013798	Actg1	Mm.196173	11	actin, gamma, cytoplasmic 1
1418884_x_at	142.112	2.81e-07	7.27399	7.76237	0.488376	1.02e-06	1.40286	NM_020581	Angptl4	Mm.196189	17	angiopoietin-like 4
1418884_x_at	9.70134	0.00483691	6.00229	5.55408	-0.448213	0.00344963	-1.36435	AK004813	Rgs12	Mm.196208	5	regulator of G-protein signaling 12
1418884_x_at	257.77	2.69e-08	9.86065	10.7885	0.927853	5.78e-08	1.90244	AK011357	Tipin	Mm.196219	9	timeless interacting protein
1418884_x_at	7.20037	0.0116188	10.4083	10.5377	0.129418	0.0455397	1.09385	BQ175028	Eif2s1	Mm.196220	12	eukaryotic translation initiation factor 2, subunit 1 alpha
1418884_x_at	28.9318	0.000120537	9.85859	9.64783	-0.210755	0.000224787	-1.15729	BB299566	Map1lc3a	Mm.196239	2	microtubule-associated protein 1 light chain 3 alpha
1418884_x_at	33.5801	6.99e-05	9.96812	10.3106	0.342491	0.000157678	1.26794	NM_020585	Golga7	Mm.196269	8	golgi autoantigen, golgin subfamily a, 7
1418884_x_at	15.0998	0.00117152	7.09973	7.34354	0.243809	0.00293967	1.18411	BB817800	Rprd2	Mm.196275	3	regulation of nuclear pre-mRNA domain containing 2
1418884_x_at	33.7198	6.89e-05	6.4241	6.15288	-0.271219	0.000188196	-1.20683	AV313559	Nabp1	Mm.196290	1	nucleic acid binding protein 1
1418884_x_at	51.7329	1.39e-05	6.37598	5.82887	-0.547105	2.04e-05	-1.46115	BQ266434	Dusp3	Mm.196295	11	dual specificity phosphatase 3 (vaccinia virus phosphatase VH1-related)
1418884_x_at	26.8371	0.000158181	3.47447	4.61577	1.1413	0.00025889	2.20579	AK006582	Calr3	Mm.196315	8	calreticulin 3
1418884_x_at	58.1823	8.92e-06	5.40041	6.00874	0.608324	5.31e-05	1.52449	AV318805	Bcor	Mm.196328	X	BCL6 interacting corepressor
1418884_x_at	14.3627	0.00138381	3.4338	3.04398	-0.38982	0.00704426	-1.31023	BG075321	Kank3	Mm.196330	17	KN motif and ankyrin repeat domains 3
1418884_x_at	5.46804	0.0243941	7.83486	8.07003	0.235169	0.0282007	1.17704	BM225164	Trnt1	Mm.196332	6	tRNA nucleotidyl transferase, CCA-adding, 1
1418884_x_at	57.2327	9.49e-06	5.75623	6.53077	0.774535	1.02e-05	1.71064	AF156856	Siae	Mm.196345	9	sialic acid acetylesterase
1418884_x_at	29.6672	0.00011003	9.85792	10.1036	0.245663	0.00023335	1.18564	AW538049	Ccar1	Mm.196371	10	cell division cycle and apoptosis regulator 1
1418884_x_at	22.3786	0.000302498	10.2832	9.87834	-0.404896	0.000413465	-1.32399	BF228116	Gnai2	Mm.196464	9	guanine nucleotide binding protein (G protein), alpha inhibiting 2
1418884_x_at	14.1753	0.00144526	7.87283	8.14336	0.270528	0.00100882	1.20625	AK016638	Twistnb	Mm.196472	12	TWIST neighbor
1418884_x_at	559.461	1.24e-09	9.77518	8.80295	-0.972236	6.96e-09	-1.96188	BF124540	Csrp1	Mm.196484	1	cysteine and glycine-rich protein 1
1418884_x_at	122.976	4.95e-07	10.1034	10.5157	0.412382	1.06e-06	1.33088	AV173739	Gtf3a	Mm.196528	5	general transcription factor III A
1418884_x_at	153.033	2.1e-07	8.88417	9.47481	0.590646	8.68e-07	1.50592	BB473131	Sf3b2	Mm.196532	19	splicing factor 3b, subunit 2
1418884_x_at	80.0807	2.62e-06	8.92309	8.32684	-0.596251	7.78e-06	-1.51178	BC010238	Shisa5	Mm.196533	9	shisa family member 5
1418884_x_at	4.52053	0.0390733	12.8395	12.6988	-0.140677	0.0331676	-1.10242	U93864	Rps11	Mm.196538	7	ribosomal protein S11
1418884_x_at	108.327	8.12e-07	10.2579	10.7262	0.468309	2.6e-06	1.38349	NM_053092	Kars	Mm.196544	8	lysyl-tRNA synthetase
1418884_x_at	5871.68	1.04e-13	9.53727	5.94754	-3.58973	5.16e-14	-12.0397	NM_009150	Selenbp1	Mm.196558	3	selenium binding protein 1
1418884_x_at	91.0035	1.6e-06	8.05202	7.54009	-0.51193	3.51e-06	-1.42596	NM_080289	Grhpr	Mm.196574	4	glyoxylate reductase/hydroxypyruvate reductase
1418884_x_at	167.026	1.49e-07	5.94368	6.77502	0.831335	4.36e-07	1.77933	AK009937	Cars2	Mm.196576	8	cysteinyl-tRNA synthetase 2 (mitochondrial)(putative)
1418884_x_at	30.9342	9.45e-05	8.2974	8.57222	0.274819	8.94e-05	1.20984	AK018549	Mapk1	Mm.196581	16	mitogen-activated protein kinase 1
1418884_x_at	236.648	3.78e-08	8.50306	9.45755	0.954488	7.36e-08	1.93789	AF167573	Prmt5	Mm.196585	14	protein arginine N-methyltransferase 5
1418884_x_at	94.0476	1.41e-06	4.83736	2.35675	-2.48061	2.72e-06	-5.58133	AI195150	Gc	Mm.196595	5	group specific component
1418884_x_at	9.58417	0.00501958	7.87299	7.6361	-0.236889	0.00994503	-1.17845	BF466228	Tra2a	Mm.196598	6	transformer 2 alpha homolog (Drosophila)
1418884_x_at	73.6084	3.62e-06	9.02357	8.7201	-0.30347	1.81e-05	-1.23411	BB713410	Hk1	Mm.196605	10	hexokinase 1
1418884_x_at	281.896	1.89e-08	7.41841	7.99972	0.581304	3.31e-08	1.4962	BC016568	Tmed1	Mm.196618	9	transmembrane emp24 domain containing 1
1418884_x_at	29.2853	0.000115338	6.99025	7.11853	0.128281	0.0030716	1.09299	NM_008576	Abcc1	Mm.196634	16	ATP-binding cassette, sub-family C (CFTR/MRP), member 1
1418884_x_at	5.76425	0.0212752	8.50283	8.33207	-0.170755	0.0234056	-1.12565	AW546409	Cdc23	Mm.196638	18	CDC23 cell division cycle 23
1418884_x_at	8.41822	0.00740471	4.66166	4.86667	0.205009	0.0281066	1.15269	NM_053091	Cox4i2	Mm.196668	2	cytochrome c oxidase subunit IV isoform 2
1418884_x_at	13.3929	0.00174195	4.21904	3.65992	-0.559124	0.00102909	-1.47337	NM_133232	Pfkfb3	Mm.19669	2	6-phosphofructo-2-kinase/fructose-2,6-biphosphatase 3
1418884_x_at	5.61435	0.0227872	3.39799	3.87087	0.472879	0.0155373	1.38788	NM_130891	Grip1	Mm.196692	10	glutamate receptor interacting protein 1
1418884_x_at	4.16604	0.0473021	2.84151	2.46523	-0.376286	0.0379075	-1.298	NM_053126	Pcdhb1	Mm.196703	18	protocadherin beta 1
1418884_x_at	28.979	0.000119825	6.76693	7.14258	0.375642	0.000697567	1.29742	BE949079	Brf1	Mm.196721	12	BRF1 homolog, subunit of RNA polymerase III transcription initiation factor IIIB (S. cerevisiae)
1418884_x_at	20.6097	0.000404036	5.92161	6.39629	0.474682	0.00113517	1.38961	BB532985	Zfyve9	Mm.196776	4	zinc finger, FYVE domain containing 9
1418884_x_at	17.4094	0.000724167	9.36263	9.48634	0.123714	0.00468144	1.08954	BC006751	Rad23b	Mm.196846	4	RAD23b homolog (S. cerevisiae)
1418884_x_at	9.69709	0.00484339	7.73313	7.93792	0.20479	0.0212404	1.15252	BC025045	Cpsf4	Mm.196884	5	cleavage and polyadenylation specific factor 4
1418884_x_at	17.0888	0.000771581	11.7224	11.8927	0.170309	0.00354196	1.1253	NM_031868	Ppp1ca	Mm.1970	19	protein phosphatase 1, catalytic subunit, alpha isoform
1418884_x_at	6.26335	0.0170637	2.02592	1.65517	-0.370751	0.0167923	-1.29303	BB355006	Cnksr2	Mm.197074	X	connector enhancer of kinase suppressor of Ras 2
1418884_x_at	273.582	2.13e-08	10.1304	10.7088	0.578484	3.68e-08	1.49328	AW324084	Calr	Mm.1971	8	calreticulin
1418884_x_at	23.2403	0.000264625	5.52539	4.91231	-0.613085	0.00524582	-1.52953	AI314927	Mblac1	Mm.19719	5	metallo-beta-lactamase domain containing 1
1418884_x_at	9.19363	0.00569413	6.22676	6.4491	0.222341	0.0238974	1.16662	NM_029791	Bicd2	Mm.197387	13	bicaudal D homolog 2 (Drosophila)
1418884_x_at	78.8005	2.79e-06	4.12806	2.23212	-1.89594	7.13e-06	-3.72164	BB131219	Pcdhb16	Mm.197441	18	protocadherin beta 16
1418884_x_at	34.2129	6.53e-05	7.995	8.2298	0.234793	0.00132864	1.17674	NM_026389	Poldip2	Mm.197493	11	polymerase (DNA-directed), delta interacting protein 2
1418884_x_at	411.997	4.2e-09	9.5645	8.01787	-1.54664	1.56e-08	-2.92135	BB560429	Laptm4b	Mm.197518	15	lysosomal-associated protein transmembrane 4B
1418884_x_at	285.537	1.8e-08	6.78924	5.11195	-1.67728	3.05e-08	-3.19825	NM_053109	Clec2d	Mm.197536	6	C-type lectin domain family 2, member d
1418884_x_at	8.8878	0.00630287	10.4048	10.5411	0.13633	0.0101413	1.09911	NM_138669	Eif4a3	Mm.197555	11	eukaryotic translation initiation factor 4A3
1418884_x_at	40.409	3.52e-05	7.14565	7.69192	0.546276	8.65e-05	1.46031	AV173145	Prmt10	Mm.197630	8	protein arginine methyltransferase 10 (putative)
1418884_x_at	6.14786	0.0179384	5.52066	5.81046	0.289798	0.0123869	1.22247	AK020848	Cyp20a1	Mm.197640	1	cytochrome P450, family 20, subfamily a, polypeptide 1
1418884_x_at	3.87	0.0558796	3.07104	3.39164	0.320596	0.0431795	1.24885	AK017207	Clec2h	Mm.197689	6	C-type lectin domain family 2, member h
1418884_x_at	11.4066	0.00292167	2.7609	2.51457	-0.246331	0.0119716	-1.18619	NM_012006	Acot1	Mm.1978	12	acyl-CoA thioesterase 1
1418884_x_at	6.71997	0.014085	7.30726	7.15224	-0.15502	0.0351357	-1.11344	BC018294	Mtmr14	Mm.197816	6	myotubularin related protein 14
1418884_x_at	22.6326	0.000290667	9.17013	8.87617	-0.293968	0.000908659	-1.22601	BI692446	Tufm	Mm.197829	7	Tu translation elongation factor, mitochondrial
1418884_x_at	22.6087	0.000291755	6.40424	6.86555	0.461307	0.000599273	1.37679	BB446073	Oxsm	Mm.197960	14	3-oxoacyl-ACP synthase, mitochondrial
1418884_x_at	22.2904	0.000306748	7.01179	7.37328	0.361494	0.000407729	1.28476	AK007793	Spast	Mm.19804	17	spastin
1418884_x_at	12.9146	0.00196125	9.87924	10.1725	0.293276	0.00362358	1.22542	AV292968	Hdac2	Mm.19806	10	histone deacetylase 2
1418884_x_at	76.0249	3.2e-06	8.18654	7.49604	-0.690509	7.53e-06	-1.61385	AW549708	Rabif	Mm.198119	1	RAB interacting factor
1418884_x_at	275.164	2.08e-08	9.77266	8.67795	-1.09471	3.62e-08	-2.1357	NM_025321	Sdhc	Mm.198138	1	succinate dehydrogenase complex, subunit C, integral membrane protein
1418884_x_at	25.8916	0.000179959	8.80768	8.98839	0.180704	0.00137915	1.13344	AV339290	Rab14	Mm.198264	2	RAB14, member RAS oncogene family
1418884_x_at	30.6374	9.79e-05	6.98816	7.39342	0.40526	0.000184635	1.32433	BG919998	Stk39	Mm.198414	2	serine/threonine kinase 39
1418884_x_at	58.3597	8.81e-06	4.53007	3.65776	-0.872313	2.61e-05	-1.8306	BC026209	Alox5ap	Mm.19844	5	arachidonate 5-lipoxygenase activating protein
1418884_x_at	21.9056	0.000326178	6.61131	7.29209	0.680779	0.000526761	1.603	AA591863	Ugcg	Mm.198803	4	UDP-glucose ceramide glucosyltransferase
1418884_x_at	32.1585	8.2e-05	6.74483	7.3952	0.650365	0.00027075	1.56957	BQ177743	Whsc1	Mm.19892	5	Wolf-Hirschhorn syndrome candidate 1 (human)
1418884_x_at	19.4369	0.000495522	9.45005	9.07944	-0.370604	0.00121529	-1.29289	AK013141	Gfpt1	Mm.19893	6	glutamine fructose-6-phosphate transaminase 1
1418884_x_at	51.3405	1.43e-05	9.50548	9.14292	-0.362553	3.8e-05	-1.2857	BC018228	Bax	Mm.19904	7	BCL2-associated X protein
1418884_x_at	25.7823	0.000182712	8.5389	8.24488	-0.294022	0.000270068	-1.22605	NM_133941	Dhx32	Mm.199223	7	DEAH (Asp-Glu-Ala-His) box polypeptide 32
1418884_x_at	41.3535	3.23e-05	5.80947	6.36879	0.559318	4.67e-05	1.47357	BC027440	Slc10a3	Mm.19931	X	solute carrier family 10 (sodium/bile acid cotransporter family), member 3
1418884_x_at	31.7911	8.55e-05	4.63222	5.52244	0.89022	0.000186052	1.85346	AV370848	Ggcx	Mm.19937	6	gamma-glutamyl carboxylase
1418884_x_at	61.7962	7.09e-06	7.74591	7.0494	-0.696512	1.54e-05	-1.62058	NM_023239	Ndnl2	Mm.19944	7	necdin-like 2
1418884_x_at	97.8287	1.21e-06	7.21073	5.88939	-1.32134	2.35e-06	-2.49898	BB397506	Uevld	Mm.1999	7	UEV and lactate/malate dehyrogenase domains
1418884_x_at	129.532	4.04e-07	9.15751	9.55405	0.396537	1.96e-06	1.31634	BE949414	Nus1	Mm.199964	10	nuclear undecaprenyl pyrophosphate synthase 1 homolog (S. cerevisiae)
1418884_x_at	21.9165	0.000325606	8.58096	8.30135	-0.279603	0.000818322	-1.21386	BM122700	Anapc13	Mm.2000	9	anaphase promoting complex subunit 13
1418884_x_at	48.9292	1.72e-05	7.64173	6.77731	-0.864415	3.13e-05	-1.8206	BM124141	Sertad3	Mm.200120	7	SERTA domain containing 3
1418884_x_at	7.93804	0.0087916	7.20495	6.97538	-0.229564	0.0210869	-1.17248	AI426175	Hscb	Mm.200231	5	HscB iron-sulfur cluster co-chaperone homolog (E. coli)
1418884_x_at	11.4433	0.00289202	6.34118	5.95984	-0.381345	0.00509398	-1.30256	NM_030249	Cttnbp2nl	Mm.200327	3	CTTNBP2 N-terminal like
1418884_x_at	9.26718	0.00555882	7.24282	7.58246	0.339642	0.0228835	1.26544	BB750118	St3gal2	Mm.200388	8	ST3 beta-galactoside alpha-2,3-sialyltransferase 2
1418884_x_at	6.77905	0.0137487	7.47362	7.17418	-0.299444	0.0286502	-1.23067	BI151331	AU020206	Mm.200422	7	expressed sequence AU020206
1418884_x_at	147.994	2.4e-07	5.85591	7.03528	1.17937	4.21e-07	2.26478	BG069993	Gpt2	Mm.200423	8	glutamic pyruvate transaminase (alanine aminotransferase) 2
1418884_x_at	3.95648	0.0531874	8.33653	8.21722	-0.11931	0.0397787	-1.08621	BC020154	Nt5dc3	Mm.200446	10	5'-nucleotidase domain containing 3
1418884_x_at	11.5382	0.0028172	8.59109	8.30316	-0.28793	0.0091486	-1.22089	AW107842	Hadha	Mm.200497	5	hydroxyacyl-Coenzyme A dehydrogenase/3-ketoacyl-Coenzyme A thiolase/enoyl-Coenzyme A hydratase (trifunctional protein), alpha subunit
1418884_x_at	6.54632	0.0151349	9.89207	10.0304	0.138329	0.0370559	1.10063	BC026972	Aimp2	Mm.200499	5	aminoacyl tRNA synthetase complex-interacting multifunctional protein 2
1418884_x_at	7.59286	0.00999296	12.3317	11.9669	-0.364817	0.0108405	-1.28772	AV152288	Clu	Mm.200608	14	clusterin
1418884_x_at	9.6165	0.00496833	6.9063	7.01876	0.112465	0.0321873	1.08107	BC024469	Tor2a	Mm.200695	2	torsin family 2, member A
1418884_x_at	29.4108	0.000113558	5.06325	5.8292	0.765955	0.000195564	1.7005	BM224722	Bbs4	Mm.200714	9	Bardet-Biedl syndrome 4 (human)
1418884_x_at	10.185	0.0041652	5.8525	6.28546	0.432962	0.0107393	1.35	AF369933	Muc5b	Mm.200752	7	mucin 5, subtype B, tracheobronchial
1418884_x_at	54.4066	1.15e-05	8.04612	7.77217	-0.273955	2.53e-05	-1.20912	AF398969	Asb8	Mm.200766	15	ankyrin repeat and SOCS box-containing 8
1418884_x_at	64.0605	6.18e-06	8.4472	8.84885	0.401647	1.63e-05	1.32101	NM_138744	Ssx2ip	Mm.200783	3	synovial sarcoma, X breakpoint 2 interacting protein
1418884_x_at	10.529	0.00375733	8.97133	9.29518	0.323856	0.0142085	1.25167	BG972377	Tnfrsf21	Mm.200792	17	tumor necrosis factor receptor superfamily, member 21
1418884_x_at	15.8689	0.000991661	6.98438	6.72618	-0.258198	0.00128328	-1.19598	AK010407	Zfp511	Mm.200818	7	zinc finger protein 511
1418884_x_at	946.279	1.53e-10	8.55698	9.59362	1.03665	6.48e-10	2.05145	BB539054	Pafah1b2	Mm.200859	9	platelet-activating factor acetylhydrolase, isoform 1b, subunit 2
1418884_x_at	24.736	0.000211927	7.54266	7.86241	0.319748	0.00193186	1.24811	BF780384	B4galt5	Mm.200886	2	UDP-Gal:betaGlcNAc beta 1,4-galactosyltransferase, polypeptide 5
1418884_x_at	30.8639	9.53e-05	7.99526	7.3949	-0.600353	0.00010716	-1.51609	AV278072	Cdk19	Mm.200924	10	cyclin-dependent kinase 19
1418884_x_at	12.9554	0.00194126	7.10443	7.3065	0.202074	0.00751589	1.15035	AV375472	Styk1	Mm.20114	6	serine/threonine/tyrosine kinase 1
1418884_x_at	467.146	2.55e-09	7.51485	3.37502	-4.13983	1.16e-08	-17.6284	AF426024	Serpinb1a	Mm.20144	13	serine (or cysteine) peptidase inhibitor, clade B, member 1a
1418884_x_at	5.43632	0.024761	3.99058	4.39689	0.406304	0.0184362	1.32529	NM_011228	Rab33a	Mm.2015	X	RAB33A, member RAS oncogene family
1418884_x_at	198.868	7.5e-08	7.92498	8.82125	0.896268	1.96e-07	1.86124	BQ257745	Capn7	Mm.201535	14	calpain 7
1418884_x_at	46.8428	2.03e-05	6.82968	4.98565	-1.84403	3.68e-05	-3.59011	NM_008570	Mcpt1	Mm.201549	14	mast cell protease 1
1418884_x_at	154.884	2.01e-07	6.09077	6.69573	0.604963	6.74e-07	1.52094	AK009174	Dnase1l1	Mm.20169	X	deoxyribonuclease 1-like 1
1418884_x_at	189.107	9.15e-08	10.5531	11.0329	0.479801	9.4e-08	1.39455	NM_022309	Cbfb	Mm.2018	8	core binding factor beta
1418884_x_at	340.197	8.98e-09	5.56852	2.84815	-2.72038	2.36e-08	-6.59045	BM246564	Pde4b	Mm.20181	4	phosphodiesterase 4B, cAMP specific
1418884_x_at	7.4021	0.010745	11.072	11.1513	0.0793248	0.0227363	1.05652	NM_024171	Sec61b	Mm.20188	4	Sec61 beta subunit
1418884_x_at	258.753	2.65e-08	5.16094	6.47847	1.31752	7.61e-08	2.49238	AV060866	Pla2g1b	Mm.20190	5	phospholipase A2, group IB, pancreas
1418884_x_at	449.124	2.98e-09	9.68998	8.53791	-1.15207	1.12e-08	-2.22232	NM_007792	Csrp2	Mm.2020	10	cysteine and glycine-rich protein 2
1418884_x_at	7.12814	0.0119531	7.57338	7.74066	0.167288	0.0122628	1.12295	AK016489	Frmd8	Mm.202092	19	FERM domain containing 8
1418884_x_at	313.837	1.24e-08	8.41379	9.11982	0.706032	2.39e-08	1.63131	BC011095	Haus4	Mm.202152	14	HAUS augmin-like complex, subunit 4
1418884_x_at	359.473	7.21e-09	8.0831	7.5081	-0.574996	2.01e-08	-1.48967	BB771515	Galk2	Mm.20216	2	galactokinase 2
1418884_x_at	60.8469	7.52e-06	7.31228	7.83682	0.524546	2.82e-05	1.43848	AV094699	Oxnad1	Mm.202257	14	oxidoreductase NAD-binding domain containing 1
1418884_x_at	78.9815	2.76e-06	7.22986	7.99047	0.760602	6.24e-06	1.6942	AW209077	Appl1	Mm.202322	14	adaptor protein, phosphotyrosine interaction, PH domain and leucine zipper containing 1
1418884_x_at	32.5909	7.81e-05	7.79318	8.19981	0.406635	0.000352815	1.32559	AV305746	Ppat	Mm.202337	5	phosphoribosyl pyrophosphate amidotransferase
1418884_x_at	735.169	4.19e-10	9.49451	6.90314	-2.59137	1.85e-09	-6.02672	BF580781	Hnf4a	Mm.202383	2	hepatic nuclear factor 4, alpha
1418884_x_at	98.5544	1.17e-06	5.62236	4.61116	-1.0112	3.77e-06	-2.01559	NM_007568	Btc	Mm.2024	5	betacellulin, epidermal growth factor family member
1418884_x_at	19.8611	0.000459699	9.01043	9.20273	0.1923	0.00032325	1.14258	NM_025558	Cyb5b	Mm.20242	8	cytochrome b5 type B
1418884_x_at	12.2183	0.00234604	6.7288	7.00865	0.27985	0.00628345	1.21407	NM_018793	Tyk2	Mm.20249	9	tyrosine kinase 2
1418884_x_at	25.365	0.000193719	7.42373	7.10123	-0.322496	0.00276102	-1.25049	BB821035	Smn1	Mm.2025	13	survival motor neuron 1
1418884_x_at	13.2216	0.00181679	9.54708	9.33532	-0.211761	0.00331431	-1.1581	NM_008228	Hdac1	Mm.202504	4	histone deacetylase 1
1418884_x_at	113.21	6.84e-07	7.45684	8.10727	0.650432	1.46e-06	1.56964	BB812465	Styx	Mm.202561	14	serine/threonine/tyrosine interaction protein
1418884_x_at	26.7899	0.000159186	5.52392	4.7048	-0.819115	0.000471231	-1.76432	NM_007464	Birc3	Mm.2026	9	baculoviral IAP repeat-containing 3
1418884_x_at	16.1764	0.000929476	5.13834	5.6447	0.506366	0.00394513	1.42047	BF531708	Slc25a47	Mm.202653	12	solute carrier family 25, member 47
1418884_x_at	13.7939	0.00158125	7.93862	7.68459	-0.254031	0.00305773	-1.19253	BC005569	Rnase4	Mm.202665	14	ribonuclease, RNase A family 4
1418884_x_at	7.57569	0.0100579	4.08312	3.64604	-0.437077	0.03276	-1.35386	NM_007447	Ang	Mm.202665	14	angiogenin, ribonuclease, RNase A family, 5
1418884_x_at	20.2978	0.000426141	9.22191	8.92106	-0.300857	0.00165019	-1.23188	BB355934	Sun2	Mm.202715	15	Sad1 and UNC84 domain containing 2
1418884_x_at	18.8381	0.00055223	8.21528	8.03291	-0.182365	0.00168666	-1.13474	BE952175	Ddx46	Mm.202725	13	DEAD (Asp-Glu-Ala-Asp) box polypeptide 46
1418884_x_at	84.5106	2.13e-06	5.61003	6.66759	1.05756	3.29e-06	2.0814	NM_020506	Xpo4	Mm.202747	14	exportin 4
1418884_x_at	191.603	8.69e-08	6.35155	7.06492	0.713375	1.91e-07	1.63964	BF119821	Dpp8	Mm.202749	9	dipeptidylpeptidase 8
1418884_x_at	46.9177	2.01e-05	6.11029	5.86495	-0.245347	0.000253639	-1.18538	BC010822	Pex16	Mm.202782	2	peroxisomal biogenesis factor 16
1418884_x_at	15.8405	0.000997651	8.72382	8.43456	-0.289253	0.00203898	-1.22201	NM_009266	Sephs2	Mm.20294	7	selenophosphate synthetase 2
1418884_x_at	40.3373	3.55e-05	6.32414	5.73987	-0.584268	5.62e-05	-1.49928	BG071620	Tbl1xr1	Mm.202966	3	transducin (beta)-like 1X-linked receptor 1
1418884_x_at	263.299	2.48e-08	9.05885	9.70504	0.64619	3.23e-08	1.56503	AV263745	Apex1	Mm.203	14	apurinic/apyrimidinic endonuclease 1
1418884_x_at	9.56473	0.00505072	5.68183	5.26357	-0.418254	0.0114898	-1.33631	BC027683	Zfp688	Mm.20301	7	zinc finger protein 688
1418884_x_at	20.5709	0.000406702	5.37124	5.68107	0.309826	0.00219302	1.23956	NM_008394	Irf9	Mm.2032	14	interferon regulatory factor 9
1418884_x_at	832.442	2.56e-10	9.51298	8.6772	-0.835783	1.06e-09	-1.78483	NM_025597	Ndufb3	Mm.2033	1	NADH dehydrogenase (ubiquinone) 1 beta subcomplex 3
1418884_x_at	5.24547	0.027119	5.98424	6.11326	0.129026	0.0383989	1.09356	NM_009066	Ring1	Mm.20343	17	ring finger protein 1
1418884_x_at	11.7669	0.0026466	3.64146	3.19981	-0.441647	0.00532855	-1.35815	AI462899	Ntf5	Mm.20344	7	neurotrophin 5
1418884_x_at	5.97837	0.0193258	2.52901	2.17285	-0.356155	0.0301572	-1.28001	BB781435	Nid2	Mm.20348	14	nidogen 2
1418884_x_at	37.3671	4.71e-05	7.37984	6.53402	-0.845812	0.000143601	-1.79728	NM_053213	Mxd3	Mm.20350	13	Max dimerization protein 3
1418884_x_at	201.117	7.18e-08	6.23602	7.35293	1.11691	1.68e-07	2.16882	NM_009523	Wnt4	Mm.20355	4	wingless-type MMTV integration site family, member 4
1418884_x_at	58.6429	8.65e-06	8.3614	7.16204	-1.19935	2.55e-05	-2.29637	NM_007673	Cdx2	Mm.20358	5	caudal type homeobox 2
1418884_x_at	1181.58	6.32e-11	6.83608	7.76798	0.931898	1.33e-10	1.90778	NM_008332	Ifit2	Mm.2036	19	interferon-induced protein with tetratricopeptide repeats 2
1418884_x_at	19.4394	0.000495298	7.29722	7.45424	0.15702	0.00923058	1.11498	BC016642	Arrb2	Mm.203747	11	arrestin, beta 2
1418884_x_at	165.448	1.55e-07	6.0404	7.1583	1.1179	4.66e-07	2.17031	BC028439	Ahnak	Mm.203866	19	AHNAK nucleoprotein (desmoyokin)
1418884_x_at	165.772	1.54e-07	8.03659	8.78663	0.750037	4.2e-07	1.68184	NM_023740	Zdhhc16	Mm.20387	19	zinc finger, DHHC domain containing 16
1418884_x_at	1016.17	1.15e-10	7.78125	2.25637	-5.52488	4.42e-10	-46.0422	BF780807	Papss2	Mm.203916	19	3'-phosphoadenosine 5'-phosphosulfate synthase 2
1418884_x_at	29.646	0.000110317	7.44474	7.86067	0.415932	0.000132103	1.33416	NM_134150	Otub1	Mm.203921	19	OTU domain, ubiquitin aldehyde binding 1
1418884_x_at	50.6948	1.5e-05	8.79944	9.04431	0.244865	6.55e-05	1.18498	AK004034	Mrpl16	Mm.203928	19	mitochondrial ribosomal protein L16
1418884_x_at	86.0527	1.98e-06	7.81343	6.90364	-0.909789	5.62e-06	-1.87877	AW558560	Oard1	Mm.203943	17	O-acyl-ADP-ribose deacylase 1
1418884_x_at	12.7239	0.00205824	7.34092	7.13546	-0.205464	0.0252858	-1.15306	AV341904	Dok4	Mm.203949	8	docking protein 4
1418884_x_at	31.6634	8.68e-05	5.09174	5.6236	0.531862	9.74e-05	1.44579	BB770361	Cand1	Mm.203965	10	cullin associated and neddylation disassociated 1
1418884_x_at	59.2496	8.32e-06	7.19637	7.74735	0.55098	3.52e-05	1.46508	BB780444	Gtf2f2	Mm.20415	14	general transcription factor IIF, polypeptide 2
1418884_x_at	72.0287	3.94e-06	6.50704	7.14388	0.636835	1.1e-05	1.55491	BC016102	Polr3d	Mm.20420	14	polymerase (RNA) III (DNA directed) polypeptide D
1418884_x_at	13.3675	0.0017528	6.1576	5.71709	-0.440509	0.00427791	-1.35708	AI664344	Dnajb5	Mm.20437	4	DnaJ (Hsp40) homolog, subfamily B, member 5
1418884_x_at	60.6409	7.62e-06	5.07659	2.98106	-2.09553	1.83e-05	-4.27383	NM_011340	Serpinf1	Mm.2044	11	serine (or cysteine) peptidase inhibitor, clade F, member 1
1418884_x_at	17.159	0.000760872	2.06272	2.31034	0.247625	0.000865627	1.18725	BB431008	Htr4	Mm.20440	18	5 hydroxytryptamine (serotonin) receptor 4
1418884_x_at	102.799	9.96e-07	6.36647	7.53903	1.17255	1.48e-06	2.2541	AF042180	Tspyl1	Mm.20445	10	testis-specific protein, Y-encoded-like 1
1418884_x_at	4.37616	0.0421912	3.68994	3.95509	0.265151	0.0419355	1.20176	NM_007863	Mpp3	Mm.20449	11	membrane protein, palmitoylated 3 (MAGUK p55 subfamily member 3)
1418884_x_at	171.722	1.34e-07	6.56398	5.82684	-0.737138	3.74e-07	-1.66687	AB004879	Mras	Mm.2045	9	muscle and microspikes RAS
1418884_x_at	23.5462	0.00025262	4.65476	5.15972	0.504957	0.00197187	1.41908	AK018322	Rnls	Mm.204591	19	renalase, FAD-dependent amine oxidase
1418884_x_at	9.89825	0.0045482	7.01737	7.19651	0.179142	0.00951804	1.13221	NM_010281	Ggh	Mm.20461	4	gamma-glutamyl hydrolase
1418884_x_at	30.4613	9.99e-05	8.26665	8.47213	0.205471	0.000780664	1.15306	BC003738	Rad51ap1	Mm.204634	6	RAD51 associated protein 1
1418884_x_at	42.7338	2.86e-05	4.76309	5.93282	1.16973	5.59e-05	2.24969	BB407092	Fam46b	Mm.204656	4	family with sequence similarity 46, member B
1418884_x_at	8.7985	0.0064958	3.18533	2.52765	-0.657686	0.0146165	-1.57755	AK018504	Rassf2	Mm.204737	2	Ras association (RalGDS/AF-6) domain family member 2
1418884_x_at	9.85082	0.00461574	2.43638	2.04915	-0.387232	0.0327002	-1.30788	BB357585	Slc1a3	Mm.204834	15	solute carrier family 1 (glial high affinity glutamate transporter), member 3
1418884_x_at	28.7656	0.000123083	6.77638	7.44711	0.670727	0.000276543	1.59187	BB495464	Scai	Mm.204836	2	suppressor of cancer cell invasion
1418884_x_at	7.52807	0.0102408	4.99596	5.62193	0.625975	0.00688305	1.54325	AK016481	4931428F04Rik	Mm.204876	8	RIKEN cDNA 4931428F04 gene
1418884_x_at	152.876	2.11e-07	7.89281	6.66388	-1.22893	3e-07	-2.34394	BC026642	Stap2	Mm.204991	17	signal transducing adaptor family member 2
1418884_x_at	52.6866	1.3e-05	6.55752	7.16701	0.609486	2.77e-05	1.52572	AW552579	Setdb2	Mm.205022	14	SET domain, bifurcated 2
1418884_x_at	18.6605	0.000570595	7.15392	6.86404	-0.28988	0.00205324	-1.22254	BC011308	Ddx41	Mm.205045	13	DEAD (Asp-Glu-Ala-Asp) box polypeptide 41
1418884_x_at	20.6189	0.000403406	7.98819	7.61362	-0.374571	0.00115209	-1.29645	BB295149	Kmt2e	Mm.205190	5	lysine (K)-specific methyltransferase 2E
1418884_x_at	17.3507	0.000732566	5.22475	4.14737	-1.07739	0.00262948	-2.11021	AK010725	Rec114	Mm.205196	9	REC114 meiotic recombination protein
1418884_x_at	8.23528	0.00789845	8.00748	7.83662	-0.170851	0.0196515	-1.12572	AJ294535	Lancl1	Mm.20522	1	LanC (bacterial lantibiotic synthetase component C)-like 1
1418884_x_at	220.821	4.96e-08	7.94785	6.90611	-1.04174	1.17e-07	-2.05871	AK010199	Nbeal1	Mm.205224	1	neurobeachin like 1
1418884_x_at	358.389	7.3e-09	6.73505	5.88017	-0.854882	1.49e-08	-1.80861	BB210491	Acaa1a	Mm.205266	9	acetyl-Coenzyme A acyltransferase 1A
1418884_x_at	73.1583	3.71e-06	9.01545	8.684	-0.331447	9.99e-06	-1.25827	NM_026365	Jagn1	Mm.2053	6	jagunal homolog 1 (Drosophila)
1418884_x_at	13.5484	0.00167731	7.56963	7.79261	0.222976	0.0141445	1.16714	BC022140	Fndc3a	Mm.205421	14	fibronectin type III domain containing 3A
1418884_x_at	11.4844	0.00285932	6.20805	6.79546	0.587409	0.00576442	1.50255	BB752451	Dok7	Mm.205483	5	docking protein 7
1418884_x_at	16.997	0.00078587	3.10768	2.46917	-0.63851	0.00134809	-1.55672	BC019135	Mmp12	Mm.2055	9	matrix metallopeptidase 12
1418884_x_at	115.464	6.33e-07	9.40537	8.76932	-0.636048	8.63e-07	-1.55407	BC023062	Ppp2r5a	Mm.205569	1	protein phosphatase 2, regulatory subunit B', alpha
1418884_x_at	114.241	6.6e-07	10.4335	9.97146	-0.46205	1.11e-06	-1.3775	BC011434	Cttn	Mm.205601	7	cortactin
1418884_x_at	16.4663	0.000875273	9.41444	9.17242	-0.242018	0.000921591	-1.18265	AW912678	Abi1	Mm.205647	2	abl-interactor 1
1418884_x_at	169.46	1.41e-07	8.05071	8.65533	0.604621	3e-07	1.52058	BC013758	Gdi1	Mm.205830	X	guanosine diphosphate (GDP) dissociation inhibitor 1
1418884_x_at	71.6959	4.01e-06	5.82469	6.59565	0.770962	8.82e-06	1.70641	NM_053178	Acsbg1	Mm.20592	9	acyl-CoA synthetase bubblegum family member 1
1418884_x_at	9.17581	0.00572753	7.37347	7.61277	0.239301	0.00713543	1.18042	AV116216	Rbm18	Mm.205937	2	RNA binding motif protein 18
1418884_x_at	34.7881	6.14e-05	9.40077	9.60119	0.200422	9.14e-05	1.14903	AV017766	Apoa1bp	Mm.205996	3	apolipoprotein A-I binding protein
1418884_x_at	14.1271	0.00146164	5.06521	5.43323	0.368019	0.00290611	1.29058	AI604670	Ndufb8	Mm.2060	19	NADH dehydrogenase (ubiquinone) 1 beta subcomplex 8
1418884_x_at	7.22279	0.0115174	5.04656	4.68856	-0.357998	0.0106747	-1.28165	NM_011068	Pex11a	Mm.20615	7	peroxisomal biogenesis factor 11 alpha
1418884_x_at	76.5182	3.12e-06	7.28839	8.14639	0.857995	1.05e-05	1.81252	BG063905	Pdxk	Mm.206159	10	pyridoxal (pyridoxine, vitamin B6) kinase
1418884_x_at	124.04	4.79e-07	7.43356	6.54919	-0.884374	1.02e-06	-1.84596	BG071197	AU040320	Mm.206206	4	expressed sequence AU040320
1418884_x_at	52.4554	1.32e-05	8.15443	7.88695	-0.267479	2.6e-05	-1.2037	BG074645	Med13l	Mm.206238	5	mediator complex subunit 13-like
1418884_x_at	77.8238	2.93e-06	8.54932	8.02899	-0.520338	8.31e-06	-1.43429	AF098949	Coq7	Mm.20634	7	demethyl-Q 7
1418884_x_at	25.5579	0.000188531	6.8779	7.2505	0.372598	0.000465423	1.29468	BB122084	St7l	Mm.206379	3	suppression of tumorigenicity 7-like
1418884_x_at	16.8862	0.000803548	11.1382	11.3019	0.163724	0.00249977	1.12018	BC024463	Eif3l	Mm.206404	15	eukaryotic translation initiation factor 3, subunit L
1418884_x_at	13.9677	0.0015174	6.5323	6.87348	0.341186	0.00462977	1.2668	NM_018737	Ctps2	Mm.2065	X	cytidine 5'-triphosphate synthase 2
1418884_x_at	190.631	8.86e-08	8.30773	8.91889	0.611165	2.76e-07	1.52749	BC014729	Msantd4	Mm.206549	9	Myb/SANT-like DNA-binding domain containing 4 with coiled-coils
1418884_x_at	10.3383	0.00397692	5.83926	6.21896	0.3797	0.00537791	1.30107	AK012336	Zfp655	Mm.206555	5	zinc finger protein 655
1418884_x_at	10.1277	0.00423837	8.58399	8.37894	-0.20505	0.0102647	-1.15273	BB440272	B230354K17Rik	Mm.206588	17	RIKEN cDNA B230354K17 gene
1418884_x_at	29.9089	0.000106829	4.92901	4.70632	-0.222685	0.00472317	-1.1669	NM_130861	Slco1a5	Mm.206599	6	solute carrier organic anion transporter family, member 1a5
1418884_x_at	15.6889	0.00103048	7.86398	8.12286	0.258883	0.000933604	1.19655	AI481328	Mgat2	Mm.206642	12	mannoside acetylglucosaminyltransferase 2
1418884_x_at	7.32001	0.0110903	6.10154	5.72416	-0.377381	0.0478215	-1.29898	AK009693	Tor3a	Mm.206737	1	torsin family 3, member A
1418884_x_at	272.122	2.17e-08	6.45756	7.72667	1.2691	5.47e-08	2.41012	BB435348	Lrp11	Mm.206759	10	low density lipoprotein receptor-related protein 11
1418884_x_at	4.24659	0.0452565	3.63307	3.23147	-0.401596	0.0362449	-1.32097	NM_008677	Ncf4	Mm.2068	15	neutrophil cytosolic factor 4
1418884_x_at	204.552	6.71e-08	11.0387	11.3928	0.35416	1.34e-07	1.27824	AV172948	Smc4	Mm.206841	3	structural maintenance of chromosomes 4
1418884_x_at	32.7933	7.63e-05	8.53571	8.05434	-0.481373	0.000325071	-1.39607	BI525016	Lamtor4	Mm.206901	5	late endosomal/lysosomal adaptor, MAPK and MTOR activator 4
1418884_x_at	182.555	1.05e-07	10.1331	9.42159	-0.711486	1.56e-07	-1.63749	BG094874	Far1	Mm.206919	7	fatty acyl CoA reductase 1
1418884_x_at	28.2764	0.000130978	9.71118	9.92297	0.211787	0.00140633	1.15812	NM_019709	Mbtps1	Mm.206934	8	membrane-bound transcription factor peptidase, site 1
1418884_x_at	138.107	3.14e-07	7.64709	8.31368	0.666591	8.33e-07	1.58732	BB414983	Snx12	Mm.206949	X	sorting nexin 12
1418884_x_at	106.277	8.75e-07	5.02939	5.89992	0.870524	1.56e-06	1.82833	BB027371	Fam149b	Mm.206990	14	family with sequence similarity 149, member B
1418884_x_at	11.3947	0.00293133	3.18776	2.51038	-0.67738	0.00693756	-1.59923	NM_008268	Hoxb5	Mm.207	11	homeobox B5
1418884_x_at	6.54909	0.0151174	6.98826	6.45272	-0.535532	0.0216746	-1.44948	BM236715	Prkaa1	Mm.207004	15	protein kinase, AMP-activated, alpha 1 catalytic subunit
1418884_x_at	36.5421	5.12e-05	9.16736	8.53255	-0.634817	0.000161641	-1.55274	AV339131	Atp6v0b	Mm.207052	4	ATPase, H+ transporting, lysosomal V0 subunit B
1418884_x_at	816.811	2.76e-10	4.94457	6.97335	2.02878	1.29e-09	4.0806	BB546359	Ak5	Mm.207057	3	adenylate kinase 5
1418884_x_at	192.347	8.56e-08	9.39621	8.26724	-1.12896	1.64e-07	-2.18702	NM_033314	Slco2a1	Mm.207106	9	solute carrier organic anion transporter family, member 2a1
1418884_x_at	3.89033	0.0552318	1.72573	1.91914	0.193408	0.0382456	1.14346	BB830629	Gm15958	Mm.207108	18	predicted gene 15958
1418884_x_at	26.6675	0.000161835	6.88991	6.66309	-0.226825	0.000612518	-1.17026	BB154236	Zfp142	Mm.207298	1	zinc finger protein 142
1418884_x_at	63.8277	6.26e-06	7.83244	6.91832	-0.91412	1.27e-05	-1.88442	BB126127	6030458C11Rik	Mm.207311	15	RIKEN cDNA 6030458C11 gene
1418884_x_at	112.967	6.9e-07	3.00246	5.63731	2.63486	1.74e-06	6.21113	BE993413	Zfp449	Mm.207345	X	zinc finger protein 449
1418884_x_at	564.891	1.2e-09	8.28452	5.51269	-2.77183	5.24e-09	-6.82971	M30697	Abcb1a	Mm.207354	5	ATP-binding cassette, sub-family B (MDR/TAP), member 1A
1418884_x_at	87.6889	1.84e-06	6.20636	3.9153	-2.29107	4.81e-06	-4.89418	NM_008087	Gas2	Mm.207360	7	growth arrest specific 2
1418884_x_at	5.23848	0.0272107	3.72956	3.45136	-0.278198	0.0220329	-1.21268	NM_008412	Ivl	Mm.207365	3	involucrin
1418884_x_at	8.00207	0.00858897	7.59428	7.29209	-0.302194	0.0183723	-1.23302	NM_013825	Ly75	Mm.2074	2	lymphocyte antigen 75
1418884_x_at	13.5477	0.00167762	6.90215	6.47581	-0.426346	0.00547627	-1.34383	BB667699	Rcor3	Mm.207457	1	REST corepressor 3
1418884_x_at	88.8281	1.75e-06	7.80902	8.28144	0.472418	6.77e-06	1.38743	BF320755	Eri1	Mm.207534	8	exoribonuclease 1
1418884_x_at	25.3039	0.000195401	8.83147	8.50006	-0.331403	0.000495972	-1.25824	NM_009143	Sdf2	Mm.20755	11	stromal cell derived factor 2
1418884_x_at	13.8195	0.00157167	6.79455	7.05266	0.25811	0.00503825	1.19591	NM_009297	Supt6	Mm.20755	11	suppressor of Ty 6
1418884_x_at	402.211	4.62e-09	10.9696	10.271	-0.698581	1.66e-08	-1.62291	NM_016721	Iqgap1	Mm.207619	7	IQ motif containing GTPase activating protein 1
1418884_x_at	7.89488	0.00893157	4.58995	4.75605	0.166109	0.0084068	1.12203	BB534930	Gns	Mm.207683	10	glucosamine (N-acetyl)-6-sulfatase
1418884_x_at	6.4061	0.0160547	2.91619	2.68867	-0.227516	0.0321889	-1.17082	BB009277	Sybu	Mm.207715	15	syntabulin (syntaxin-interacting)
1418884_x_at	166.15	1.52e-07	7.29534	8.26487	0.969531	5.4e-07	1.9582	BM202586	Ube2q2	Mm.207894	9	ubiquitin-conjugating enzyme E2Q (putative) 2
1418884_x_at	15.821	0.00100182	6.65878	6.88589	0.227112	0.0288967	1.17049	BC027125	4932438A13Rik	Mm.207907	3	RIKEN cDNA 4932438A13 gene
1418884_x_at	138.107	3.14e-07	7.34747	8.09687	0.749399	1.03e-06	1.68109	AK018636	Mlkl	Mm.207971	8	mixed lineage kinase domain-like
1418884_x_at	65.2969	5.74e-06	8.18599	8.58444	0.398459	2.23e-05	1.3181	AK011217	Cfap20	Mm.2080	8	cilia and flagella associated protein 20
1418884_x_at	13.4598	0.0017138	5.86062	6.05575	0.195133	0.00901686	1.14483	AF061972	Htatip2	Mm.20801	7	HIV-1 tat interactive protein 2, homolog (human)
1418884_x_at	8.78612	0.0065231	3.93743	3.42617	-0.511262	0.00634096	-1.4253	BB414982	Mogat2	Mm.208030	7	monoacylglycerol O-acyltransferase 2
1418884_x_at	8.76209	0.00657654	8.89194	8.71327	-0.178677	0.00708946	-1.13185	AV011460	Phf23	Mm.20805	11	PHD finger protein 23
1418884_x_at	5.90478	0.0199697	3.25511	2.86882	-0.386294	0.0276352	-1.30703	AV286717	Adamts6	Mm.208125	13	a disintegrin-like and metallopeptidase (reprolysin type) with thrombospondin type 1 motif, 6
1418884_x_at	13.2403	0.00180845	7.61333	7.44328	-0.170051	0.0124327	-1.1251	NM_026441	Pef1	Mm.20818	4	penta-EF hand domain containing 1
1418884_x_at	8.48997	0.00722163	7.94813	7.88175	-0.066388	0.0271747	-1.04709	NM_008395	Itch	Mm.208286	2	itchy, E3 ubiquitin protein ligase
1418884_x_at	201.027	7.19e-08	10.5486	10.0154	-0.533221	2.19e-07	-1.44716	BC001999	Emp3	Mm.20829	7	epithelial membrane protein 3
1418884_x_at	348.742	8.14e-09	8.81717	7.99791	-0.819263	2.14e-08	-1.7645	NM_009906	Tpp1	Mm.20837	7	tripeptidyl peptidase I
1418884_x_at	21.5713	0.00034432	6.06449	6.49672	0.432223	0.000561034	1.34931	AV350958	Trip4	Mm.208379	9	thyroid hormone receptor interactor 4
1418884_x_at	531.527	1.53e-09	10.6717	9.70365	-0.968082	6.16e-09	-1.95624	NM_025983	Atp5e	Mm.20841	2	ATP synthase, H+ transporting, mitochondrial F1 complex, epsilon subunit
1418884_x_at	18.1304	0.00063014	7.8462	8.07758	0.231378	0.00174892	1.17396	AB018574	Cdc7	Mm.20842	5	cell division cycle 7 (S. cerevisiae)
1418884_x_at	4.7933	0.0339263	6.87643	6.72908	-0.147343	0.0438474	-1.10753	BB436535	Abcc5	Mm.20845	16	ATP-binding cassette, sub-family C (CFTR/MRP), member 5
1418884_x_at	10.5937	0.00368627	8.27826	8.38637	0.108109	0.0148578	1.07781	BM210204	Ccdc53	Mm.208465	10	coiled-coil domain containing 53
1418884_x_at	785.618	3.22e-10	8.18525	6.82614	-1.35911	1.82e-09	-2.56527	AV225967	Tmem135	Mm.208477	7	transmembrane protein 135
1418884_x_at	274.912	2.09e-08	6.09174	7.05591	0.964168	4.27e-08	1.95094	BI684958	Epb4.1l1	Mm.20852	2	erythrocyte protein band 4.1-like 1
1418884_x_at	6.0694	0.0185646	7.58246	7.30307	-0.279393	0.032951	-1.21368	AV013785	Trip11	Mm.208618	12	thyroid hormone receptor interactor 11
1418884_x_at	18.9372	0.000542305	6.85716	7.13878	0.281621	0.00157876	1.21556	NM_013752	Nbn	Mm.20866	4	nibrin
1418884_x_at	10.8162	0.00345431	5.70792	5.91106	0.203136	0.0221727	1.1512	BE225843	Atf7	Mm.208714	15	activating transcription factor 7
1418884_x_at	28.7918	0.000122678	7.47199	6.89307	-0.578916	0.000131124	-1.49373	BM234794	Spire1	Mm.208723	18	spire homolog 1 (Drosophila)
1418884_x_at	42.3962	2.95e-05	6.81839	7.4482	0.629804	5.17e-05	1.54735	AF071310	Med12	Mm.20873	X	mediator complex subunit 12
1418884_x_at	10.5026	0.00378679	7.30701	7.03871	-0.268304	0.00542644	-1.20439	NM_134044	Vipas39	Mm.208750	12	VPS33B interacting protein, apical-basolateral polarity regulator, spe-39 homolog
1418884_x_at	116.199	6.18e-07	10.883	11.1772	0.294153	2.08e-06	1.22616	BC010709	Psma5	Mm.208883	3	proteasome (prosome, macropain) subunit, alpha type 5
1418884_x_at	108.223	8.15e-07	6.99765	7.75024	0.752584	1.6e-06	1.68481	BF681826	Angptl2	Mm.208919	2	angiopoietin-like 2
1418884_x_at	14.3372	0.00139196	3.67195	4.17652	0.504578	0.00487705	1.41871	BG276629	Fam214a	Mm.208955	9	family with sequence similarity 214, member A
1418884_x_at	108.039	8.2e-07	4.19909	2.56639	-1.6327	2.47e-06	-3.10092	AF108501	Clca3a2	Mm.20897	3	chloride channel calcium activated 3A2
1418884_x_at	10.8172	0.0034533	7.22394	7.45935	0.235402	0.0117953	1.17723	NM_033609	Med15	Mm.208970	16	mediator complex subunit 15
1418884_x_at	215.763	5.44e-08	7.89393	8.69179	0.797855	1.25e-07	1.73851	BB080732	Ireb2	Mm.208991	9	iron responsive element binding protein 2
1418884_x_at	20.0947	0.000441352	7.34966	6.94317	-0.406492	0.000410423	-1.32546	AV340515	Epm2aip1	Mm.209005	9	EPM2A (laforin) interacting protein 1
1418884_x_at	6.9379	0.0128926	6.97084	7.11129	0.140454	0.0134067	1.10225	NM_011069	Pex11b	Mm.20901	3	peroxisomal biogenesis factor 11 beta
1418884_x_at	207.495	6.35e-08	8.81611	9.49016	0.674044	1.02e-07	1.59554	NM_019922	Crtap	Mm.20904	9	cartilage associated protein
1418884_x_at	14.2675	0.0014146	5.29878	4.42545	-0.873329	0.00351712	-1.83189	BQ032752	Stc1	Mm.20911	14	stanniocalcin 1
1418884_x_at	75.696	3.25e-06	8.09276	8.74588	0.653125	6.77e-06	1.57257	NM_011799	Cdc6	Mm.20912	11	cell division cycle 6
1418884_x_at	19.94	0.0004534	7.85716	7.59173	-0.265431	0.000730464	-1.20199	AK003261	Clasrp	Mm.20913	7	CLK4-associating serine/arginine rich protein
1418884_x_at	7.40248	0.0107435	8.41689	8.67122	0.254331	0.0170091	1.19278	NM_019924	Rps6ka4	Mm.20914	19	ribosomal protein S6 kinase, polypeptide 4
1418884_x_at	11.1498	0.00313979	4.47119	3.74036	-0.730823	0.00604733	-1.65959	BB238321	Amn1	Mm.209147	6	antagonist of mitotic exit network 1
1418884_x_at	229.744	4.25e-08	7.72527	6.84236	-0.882914	7.14e-08	-1.8441	BQ175168	Uhmk1	Mm.209150	1	U2AF homology motif (UHM) kinase 1
1418884_x_at	46.8953	2.02e-05	6.51609	6.95589	0.439803	9.56e-05	1.35642	NM_011716	Wfs1	Mm.20916	5	Wolfram syndrome 1 homolog (human)
1418884_x_at	35.382	5.77e-05	8.51669	8.83895	0.322257	7.14e-05	1.25029	NM_010922	Mrpl40	Mm.20918	16	mitochondrial ribosomal protein L40
1418884_x_at	14.3598	0.00138472	6.83486	7.1774	0.34254	0.000810332	1.26799	NM_010731	Zbtb7a	Mm.20920	10	zinc finger and BTB domain containing 7a
1418884_x_at	202.346	7.01e-08	9.81721	9.11861	-0.698598	1.27e-07	-1.62293	BG923744	Trip12	Mm.209265	1	thyroid hormone receptor interactor 12
1418884_x_at	120.54	5.35e-07	7.38932	6.827	-0.562321	1.69e-06	-1.47664	AW701798	Herc2	Mm.20929	7	hect (homologous to the E6-AP (UBE3A) carboxyl terminus) domain and RCC1 (CHC1)-like domain (RLD) 2
1418884_x_at	4.57007	0.03807	8.83994	8.70165	-0.138291	0.0379438	-1.1006	BM235554	Rbpj	Mm.209292	5	recombination signal binding protein for immunoglobulin kappa J region
1418884_x_at	10.2625	0.0040687	5.73675	6.11769	0.380935	0.00350386	1.30219	NM_016810	Gosr1	Mm.20931	11	golgi SNAP receptor complex member 1
1418884_x_at	37.9052	4.47e-05	4.92432	5.58252	0.658201	0.00019296	1.57811	AK010697	Mknk1	Mm.209327	4	MAP kinase-interacting serine/threonine kinase 1
1418884_x_at	8.43011	0.00737398	7.09555	7.31003	0.214479	0.0124223	1.16028	BC012312	Klhdc4	Mm.209329	8	kelch domain containing 4
1418884_x_at	525.888	1.59e-09	10.3515	9.67273	-0.678787	5.84e-09	-1.60079	NM_022985	Zfand6	Mm.209349	7	zinc finger, AN1-type domain 6
1418884_x_at	21.7292	0.000335598	8.87428	8.68334	-0.190937	0.00290429	-1.14151	BB557975	Lpp	Mm.209385	16	LIM domain containing preferred translocation partner in lipoma
1418884_x_at	10.3946	0.00391042	11.0707	11.1829	0.112194	0.0154788	1.08087	D11089	Hspa9	Mm.209419	18	heat shock protein 9
1418884_x_at	20.241	0.000430329	9.50875	9.36913	-0.139622	0.00495244	-1.10162	AF279263	Fkbp9	Mm.20943	6	FK506 binding protein 9
1418884_x_at	321.428	1.12e-08	4.86197	6.84696	1.98499	2.51e-08	3.95861	AF068749	Sphk1	Mm.20944	11	sphingosine kinase 1
1418884_x_at	10.9398	0.00333341	7.58388	7.86249	0.278616	0.00641629	1.21303	NM_018771	Gipc1	Mm.20945	8	GIPC PDZ domain containing family, member 1
1418884_x_at	168.143	1.45e-07	6.72382	4.67604	-2.04778	5.19e-07	-4.13469	BB515151	Tcn2	Mm.20948	11	transcobalamin 2
1418884_x_at	687.674	5.47e-10	6.69899	8.27992	1.58093	2.73e-09	2.99163	BC023488	Gemin8	Mm.209490	X	gem (nuclear organelle) associated protein 8
1418884_x_at	12.7612	0.00203884	9.77542	9.64663	-0.128791	0.00450615	-1.09338	AW548221	Fnbp1l	Mm.209491	3	formin binding protein 1-like
1418884_x_at	12.5208	0.00216821	2.80177	2.27938	-0.522397	0.00607229	-1.43634	NM_133736	Rgs5	Mm.20954	1	regulator of G-protein signaling 5
1418884_x_at	14.0634	0.0014836	6.65383	6.88795	0.234118	0.0037199	1.17619	BE653749	Ankrd32	Mm.209730	13	ankyrin repeat domain 32
1418884_x_at	11.3662	0.00295466	7.75572	7.48542	-0.270301	0.00318946	-1.20606	BM206907	Foxk2	Mm.209750	11	forkhead box K2
1418884_x_at	61.9151	7.03e-06	6.84542	6.21064	-0.634775	9.97e-06	-1.5527	AA067702	Ccdc91	Mm.209774	6	coiled-coil domain containing 91
1418884_x_at	8.91605	0.00624336	9.72751	9.4703	-0.257214	0.0224725	-1.19517	U30244	Efnb2	Mm.209813	8	ephrin B2
1418884_x_at	37.5715	4.62e-05	5.98189	6.54426	0.562368	0.000192444	1.47669	NM_133244	Rtkn2	Mm.209844	10	rhotekin 2
1418884_x_at	48.222	1.82e-05	7.842	7.28445	-0.557553	3.22e-05	-1.47177	AV232970	Kctd3	Mm.209880	1	potassium channel tetramerisation domain containing 3
1418884_x_at	9.04678	0.00597681	8.58014	8.47301	-0.107133	0.0136594	-1.07709	BM119623	Atf2	Mm.209903	2	activating transcription factor 2
1418884_x_at	207.646	6.33e-08	8.27549	8.99701	0.721518	9.8e-08	1.64892	NM_008893	Pola2	Mm.209931	19	polymerase (DNA directed), alpha 2
1418884_x_at	23.615	0.000250012	5.3759	4.5734	-0.8025	0.000484976	-1.74412	BG069617	Kremen1	Mm.209989	11	kringle containing transmembrane protein 1
1418884_x_at	260.16	2.6e-08	6.90734	7.74136	0.834017	6.29e-08	1.78264	BG070082	Fermt2	Mm.210018	14	fermitin family homolog 2 (Drosophila)
1418884_x_at	138.598	3.1e-07	9.02448	8.48469	-0.539782	9.66e-07	-1.45375	BM209618	Slc2a1	Mm.21002	4	solute carrier family 2 (facilitated glucose transporter), member 1
1418884_x_at	12.5735	0.00213898	7.52911	7.692	0.162882	0.0120838	1.11952	AW556344	Eea1	Mm.210035	10	early endosome antigen 1
1418884_x_at	75.8951	3.22e-06	8.1939	8.52877	0.334875	2.13e-05	1.26127	BI455861	Rpp14	Mm.210048	14	ribonuclease P 14 subunit
1418884_x_at	269.816	2.25e-08	6.59563	3.77695	-2.81868	4.05e-08	-7.05516	NM_009979	Cst9	Mm.21005	2	cystatin 9
1418884_x_at	63.2645	6.48e-06	7.56588	6.45543	-1.11045	1.53e-05	-2.15913	BB212341	Bmf	Mm.210125	2	BCL2 modifying factor
1418884_x_at	363.813	6.88e-09	7.57571	6.30738	-1.26833	2.48e-08	-2.40883	BB554288	Cxcl1	Mm.21013	5	chemokine (C-X-C motif) ligand 1
1418884_x_at	15.4107	0.00109428	5.08183	5.41672	0.334892	0.00134478	1.26128	BG071122	Bcorl1	Mm.210146	X	BCL6 co-repressor-like 1
1418884_x_at	16.3384	0.000898679	5.55965	5.85319	0.293543	0.00160511	1.22565	AV377065	9130221J17Rik	Mm.210155	10	RIKEN cDNA 9130221J17 gene
1418884_x_at	8.28264	0.00776679	10.0432	10.2074	0.164155	0.0165368	1.12051	NM_015762	Txnrd1	Mm.210155	10	thioredoxin reductase 1
1418884_x_at	4.49267	0.0396522	3.9306	4.1685	0.2379	0.0420638	1.17928	BB356446	Efr3b	Mm.210266	12	EFR3 homolog B (S. cerevisiae)
1418884_x_at	11.1995	0.00309602	7.48059	7.8358	0.355209	0.005834	1.27917	BG065754	Ccng1	Mm.2103	11	cyclin G1
1418884_x_at	8.46102	0.00729482	9.72697	9.57985	-0.147118	0.00617919	-1.10736	BC011417	Ppa2	Mm.210305	3	pyrophosphatase (inorganic) 2
1418884_x_at	63.029	6.57e-06	7.40004	6.77129	-0.62875	1.93e-05	-1.54622	BC006692	Acsl1	Mm.210323	8	acyl-CoA synthetase long-chain family member 1
1418884_x_at	1647.82	1.68e-11	11.5732	9.70272	-1.87051	1.79e-11	-3.65661	BC021632	Lgals4	Mm.210336	7	lectin, galactose binding, soluble 4
1418884_x_at	40.8123	3.4e-05	6.1381	6.61607	0.477969	0.000103811	1.39278	BB751120	Ocrl	Mm.210343	X	oculocerebrorenal syndrome of Lowe
1418884_x_at	52.7744	1.29e-05	10.1952	10.4448	0.249559	3.79e-05	1.18884	BG229318	Tra2b	Mm.210352	16	transformer 2 beta homolog (Drosophila)
1418884_x_at	4.22368	0.0458268	5.20909	4.92417	-0.284919	0.0312915	-1.21834	NM_007648	Cd3e	Mm.210361	9	CD3 antigen, epsilon polypeptide
1418884_x_at	8.13955	0.0081732	6.20872	6.64932	0.440592	0.00733703	1.35716	AV108872	Ccdc117	Mm.210403	11	coiled-coil domain containing 117
1418884_x_at	160.312	1.75e-07	7.92546	8.93107	1.00562	4.04e-07	2.0078	BB197262	Mtmr2	Mm.210405	9	myotubularin related protein 2
1418884_x_at	77.3423	3e-06	6.0923	7.0824	0.990096	5.13e-06	1.98632	NM_053252	Ehbp1l1	Mm.210447	19	EH domain binding protein 1-like 1
1418884_x_at	52.8577	1.28e-05	7.96999	8.44953	0.479545	3.45e-05	1.3943	NM_019722	Arl2	Mm.21071	19	ADP-ribosylation factor-like 2
1418884_x_at	24.649	0.000214611	7.40636	7.06818	-0.338177	0.000613867	-1.26416	AK009101	Commd10	Mm.210734	18	COMM domain containing 10
1418884_x_at	119.905	5.47e-07	8.19018	7.27592	-0.914257	8.32e-07	-1.8846	AI391218	Glul	Mm.210745	1	glutamate-ammonia ligase (glutamine synthetase)
1418884_x_at	19.5985	0.00048148	6.56891	6.05422	-0.514683	0.00161726	-1.42868	AA152997	Glcci1	Mm.210787	6	glucocorticoid induced transcript 1
1418884_x_at	12.0888	0.00242768	3.05808	2.59505	-0.463037	0.0106449	-1.37844	BG141874	Ttr	Mm.2108	18	transthyretin
1418884_x_at	24.016	0.000235477	4.20051	5.0723	0.871791	0.000430715	1.82993	NM_030555	Pbx4	Mm.210823	8	pre B cell leukemia homeobox 4
1418884_x_at	26.6997	0.000161132	8.87132	9.04746	0.176139	0.000499939	1.12986	BG071740	Sun1	Mm.210845	5	Sad1 and UNC84 domain containing 1
1418884_x_at	7.1023	0.0120756	8.09849	8.29994	0.201446	0.0103071	1.14985	NM_138668	Ufsp2	Mm.210882	8	UFM1-specific peptidase 2
1418884_x_at	190.486	8.89e-08	9.25685	8.57686	-0.679985	3.31e-07	-1.60212	BG072404	Ahcyl2	Mm.210899	6	S-adenosylhomocysteine hydrolase-like 2
1418884_x_at	394.954	4.97e-09	9.86464	10.6649	0.800296	1.42e-08	1.74146	AK002571	Polr2m	Mm.21094	9	polymerase (RNA) II (DNA directed) polypeptide M
1418884_x_at	117.615	5.89e-07	8.54832	7.71114	-0.83718	9.37e-07	-1.78655	AK003687	Atad2b	Mm.210966	12	ATPase family, AAA domain containing 2B
1418884_x_at	3329.19	1.01e-12	8.76374	10.1453	1.38152	5.3e-14	2.60544	AW986246	Maoa	Mm.21108	X	monoamine oxidase A
1418884_x_at	6.34876	0.0164508	9.40502	9.17273	-0.232293	0.0205636	-1.1747	AV224521	Gsn	Mm.21109	2	gelsolin
1418884_x_at	72.7244	3.8e-06	8.46185	9.09783	0.635979	8.59e-06	1.55399	BE915338	Iars	Mm.21118	13	isoleucine-tRNA synthetase
1418884_x_at	15.5516	0.00106135	3.50112	4.78253	1.28141	0.00224634	2.43077	AK011447	Armc2	Mm.211320	10	armadillo repeat containing 2
1418884_x_at	52.0486	1.36e-05	6.84868	7.43073	0.582045	2.83e-05	1.49697	AF430845	Dicer1	Mm.21135	12	dicer 1, ribonuclease type III
1418884_x_at	252.99	2.9e-08	7.39176	8.23228	0.840521	5.88e-08	1.7907	NM_013745	Nufip1	Mm.21138	14	nuclear fragile X mental retardation protein interacting protein 1
1418884_x_at	31.5333	8.81e-05	6.34	6.81046	0.47046	0.000145893	1.38555	NM_013691	Thbs3	Mm.2114	3	thrombospondin 3
1418884_x_at	8.18423	0.00804352	4.67095	4.0193	-0.651649	0.0199566	-1.57096	NM_133859	Olfml3	Mm.211535	3	olfactomedin-like 3
1418884_x_at	15.8518	0.00099527	7.58191	7.30055	-0.281354	0.00166401	-1.21534	NM_020009	Mtor	Mm.21158	4	mechanistic target of rapamycin (serine/threonine kinase)
1418884_x_at	29.5358	0.000111821	3.63671	4.11694	0.480223	0.000590628	1.39496	BC016495	Nmrk1	Mm.211595	19	nicotinamide riboside kinase 1
1418884_x_at	51.3384	1.43e-05	10.6803	10.966	0.285665	2.88e-05	1.21897	AI429575	Ndufa13	Mm.21162	8	NADH dehydrogenase (ubiquinone) 1 alpha subcomplex, 13
1418884_x_at	149.692	2.29e-07	7.90717	7.37183	-0.535344	7.73e-07	-1.44929	BC010841	Tor1aip1	Mm.211654	1	torsin A interacting protein 1
1418884_x_at	7.83982	0.0091142	5.14432	4.5974	-0.546923	0.0238367	-1.46097	BB667558	9430034N14Rik	Mm.211654	1	RIKEN cDNA 9430034N14 gene
1418884_x_at	215.097	5.51e-08	7.38647	6.46896	-0.917509	1.12e-07	-1.88885	AW259452	Hddc3	Mm.21171	7	HD domain containing 3
1418884_x_at	167.826	1.46e-07	7.16663	7.96807	0.801437	2.89e-07	1.74284	BM230193	Prrg1	Mm.211712	X	proline rich Gla (G-carboxyglutamic acid) 1
1418884_x_at	129.87	4e-07	7.85058	6.59639	-1.2542	1.06e-06	-2.38534	AK009370	Ccdc90b	Mm.21173	7	coiled-coil domain containing 90B
1418884_x_at	59.1109	8.39e-06	8.30174	7.7096	-0.592139	2.05e-05	-1.50748	NM_031375	Ngrn	Mm.21175	7	neugrin, neurite outgrowth associated
1418884_x_at	10.6592	0.00361596	7.28433	7.5802	0.295868	0.00569817	1.22762	AV024458	Map3k2	Mm.211762	18	mitogen-activated protein kinase kinase kinase 2
1418884_x_at	231.525	4.12e-08	8.94412	8.39268	-0.551443	1.11e-07	-1.46555	BM222025	Ap3b1	Mm.21185	13	adaptor-related protein complex 3, beta 1 subunit
1418884_x_at	43.2524	2.73e-05	7.47761	7.88176	0.404149	5.05e-05	1.32331	NM_025275	Amz2	Mm.211850	11	archaelysin family metallopeptidase 2
1418884_x_at	59.3268	8.28e-06	8.48921	8.28466	-0.204547	0.000128364	-1.15232	NM_025886	Rassf7	Mm.21202	7	Ras association (RalGDS/AF-6) domain family (N-terminal) member 7
1418884_x_at	8.11977	0.00823143	6.96211	6.76313	-0.198988	0.0404384	-1.14789	BM228590	Pld1	Mm.212039	3	phospholipase D1
1418884_x_at	107.464	8.38e-07	7.70868	7.1976	-0.511076	2.03e-06	-1.42511	BG261647	Abi2	Mm.212066	1	abl-interactor 2
1418884_x_at	490.879	2.09e-09	7.86694	6.81918	-1.04776	9.16e-09	-2.06732	AW554405	Ifi27	Mm.2121	12	interferon, alpha-inducible protein 27
1418884_x_at	352.282	7.82e-09	9.04165	9.7583	0.716651	2.29e-08	1.64336	BB559925	Ngdn	Mm.21214	14	neuroguidin, EIF4E binding protein
1418884_x_at	8.89313	0.0062916	2.70546	2.40592	-0.299538	0.00489458	-1.23075	BB704774	Nlrp9c	Mm.212174	7	NLR family, pyrin domain containing 9C
1418884_x_at	21.2408	0.000363517	6.5591	6.04716	-0.511947	0.000821417	-1.42597	BC016073	Cdkal1	Mm.212227	13	CDK5 regulatory subunit associated protein 1-like 1
1418884_x_at	16.2694	0.000911648	8.95195	9.27193	0.319976	0.0012332	1.24831	BM248080	Esf1	Mm.21228	2	ESF1, nucleolar pre-rRNA processing protein, homolog (S. cerevisiae)
1418884_x_at	39.9737	3.67e-05	6.80597	7.54185	0.735873	9.57e-05	1.6654	AV298249	Yipf6	Mm.212290	X	Yip1 domain family, member 6
1418884_x_at	72.1411	3.92e-06	9.27629	9.77686	0.500565	1.33e-05	1.41477	BG073396	Mapk1ip1l	Mm.212297	14	mitogen-activated protein kinase 1 interacting protein 1-like
1418884_x_at	175.5	1.23e-07	9.63312	8.7126	-0.920517	2.19e-07	-1.89279	NM_030690	Rai14	Mm.212395	15	retinoic acid induced 14
1418884_x_at	124.771	4.68e-07	9.26895	8.81618	-0.45277	1.6e-06	-1.36867	AK003209	Phf14	Mm.212411	6	PHD finger protein 14
1418884_x_at	203.833	6.81e-08	8.50705	7.17209	-1.33496	1.04e-07	-2.52269	BI558298	Zfp703	Mm.212469	8	zinc finger protein 703
1418884_x_at	223.802	4.71e-08	8.61368	7.80376	-0.809928	1.25e-07	-1.75312	NM_025790	Acot13	Mm.2125	13	acyl-CoA thioesterase 13
1418884_x_at	28.7346	0.000123566	3.35419	4.21256	0.858373	0.000225687	1.81299	BG069639	AU020094	Mm.21250	14	expressed sequence AU020094
1418884_x_at	12.6048	0.00212186	4.93376	5.20551	0.27175	0.0160634	1.20727	BG068259	Cenpj	Mm.212525	14	centromere protein J
1418884_x_at	9.50391	0.00514971	7.96367	8.22681	0.263134	0.0099942	1.20008	NM_054081	Mta1	Mm.212577	12	metastasis associated 1
1418884_x_at	241.989	3.46e-08	7.79458	8.48333	0.688751	4.96e-08	1.61189	AV343569	Fam178a	Mm.212609	19	family with sequence similarity 178, member A
1418884_x_at	85.8998	2e-06	5.957	4.74298	-1.21402	4.45e-06	-2.31983	BB025606	Syne3	Mm.212688	12	spectrin repeat containing, nuclear envelope family member 3
1418884_x_at	250.327	3.02e-08	8.94916	8.59554	-0.353615	8.66e-08	-1.27776	NM_018784	St3gal6	Mm.212742	16	ST3 beta-galactoside alpha-2,3-sialyltransferase 6
1418884_x_at	30.8135	9.58e-05	9.64875	9.35723	-0.291522	0.000237786	-1.22393	AK003313	Chmp5	Mm.212763	4	charged multivesicular body protein 5
1418884_x_at	20.9629	0.000380701	5.49093	3.47516	-2.01577	0.000941363	-4.04396	BB762153	Exd1	Mm.212773	2	exonuclease 3'-5' domain containing 1
1418884_x_at	4.71339	0.0353419	4.1971	4.05943	-0.137666	0.0332891	-1.10012	BC016892	Ppara	Mm.212789	15	peroxisome proliferator activated receptor alpha
1418884_x_at	101.278	1.06e-06	4.44059	5.5657	1.12511	2.45e-06	2.18118	BC025823	Spns2	Mm.212812	11	spinster homolog 2
1418884_x_at	8.36253	0.00755083	2.83465	3.15629	0.321633	0.00703952	1.24974	BB733242	Robo3	Mm.212826	9	roundabout homolog 3 (Drosophila)
1418884_x_at	187.934	9.38e-08	8.74432	8.0202	-0.724129	1.06e-07	-1.6519	BC025572	Ormdl1	Mm.212846	1	ORM1-like 1 (S. cerevisiae)
1418884_x_at	25.3227	0.000194883	8.01701	8.64461	0.627596	0.000782366	1.54499	BC024113	Cul4a	Mm.212861	8	cullin 4A
1418884_x_at	185.881	9.79e-08	5.86712	7.34027	1.47314	2.69e-07	2.77626	NM_008832	Phka1	Mm.212889	X	phosphorylase kinase alpha 1
1418884_x_at	155.006	2e-07	2.92789	5.57862	2.65074	5.4e-07	6.27988	AW413620	Zfp704	Mm.212908	3	zinc finger protein 704
1418884_x_at	223.594	4.73e-08	8.32879	7.56068	-0.768113	1.03e-07	-1.70304	AF246218	Shkbp1	Mm.21297	7	Sh3kbp1 binding protein 1
1418884_x_at	41.0863	3.31e-05	8.4345	7.78479	-0.649702	4.8e-05	-1.56884	BG073457	AW549877	Mm.21299	15	expressed sequence AW549877
1418884_x_at	134.292	3.51e-07	10.7124	10.0361	-0.676312	8.16e-07	-1.59805	BC010826	Fam162a	Mm.212991	16	family with sequence similarity 162, member A
1418884_x_at	26.6553	0.0001621	7.44307	8.05399	0.610924	0.000424585	1.52724	BQ030992	Mpv17l2	Mm.213010	8	MPV17 mitochondrial membrane protein-like 2
1418884_x_at	17.3541	0.000732071	6.00814	5.1804	-0.827742	0.00192835	-1.77491	NM_007392	Acta2	Mm.213025	19	actin, alpha 2, smooth muscle, aorta
1418884_x_at	35.9598	5.43e-05	6.22546	6.92103	0.69557	9.13e-05	1.61952	BC017641	Terf2ip	Mm.213064	8	telomeric repeat binding factor 2, interacting protein
1418884_x_at	9.99576	0.0044132	6.95216	6.37686	-0.575297	0.00644686	-1.48998	BC011218	Cela1	Mm.2131	15	chymotrypsin-like elastase family, member 1
1418884_x_at	34.5415	6.3e-05	6.41896	6.05908	-0.359887	0.00055955	-1.28333	AI509716	Zkscan1	Mm.213114	5	zinc finger with KRAB and SCAN domains 1
1418884_x_at	23.4263	0.000257243	7.17548	7.59479	0.419306	0.000535489	1.33728	BF018155	Pik3cb	Mm.213128	9	phosphatidylinositol 3-kinase, catalytic, beta polypeptide
1418884_x_at	198.341	7.58e-08	3.47887	5.3481	1.86924	2.3e-07	3.65339	U95921	Trav9d-3	Mm.213262	14	T cell receptor alpha variable 9D-3
1418884_x_at	14.668	0.00129049	9.03507	9.25202	0.21695	0.00249299	1.16227	BB225670	Tomm70a	Mm.213292	16	translocase of outer mitochondrial membrane 70 homolog A (yeast)
1418884_x_at	61.9138	7.04e-06	7.93206	7.31943	-0.612623	1.17e-05	-1.52904	BC007154	9030624J02Rik	Mm.213298	7	RIKEN cDNA 9030624J02 gene
1418884_x_at	70.0362	4.39e-06	7.06711	6.43596	-0.631144	8.73e-06	-1.54879	BC017147	Klc3	Mm.213403	7	kinesin light chain 3
1418884_x_at	195.405	8.04e-08	5.15066	6.42402	1.27336	2.52e-07	2.41724	AK007746	Uggt2	Mm.213406	14	UDP-glucose glycoprotein glucosyltransferase 2
1418884_x_at	40.5741	3.47e-05	9.15513	8.8932	-0.261933	0.000149928	-1.19908	BB833716	Ttc3	Mm.213408	16	tetratricopeptide repeat domain 3
1418884_x_at	5.15065	0.0283945	4.32108	4.02134	-0.299736	0.0214387	-1.23092	BG245669	Folr1	Mm.2135	7	folate receptor 1 (adult)
1418884_x_at	64.6121	5.98e-06	4.41815	6.27175	1.8536	2.13e-05	3.61401	AK019474	Chst15	Mm.213582	7	carbohydrate (N-acetylgalactosamine 4-sulfate 6-O) sulfotransferase 15
1418884_x_at	41.1048	3.31e-05	9.56959	9.91443	0.344839	8.72e-05	1.27001	NM_010926	Emc8	Mm.2136	8	ER membrane protein complex subunit 8
1418884_x_at	177.473	1.17e-07	5.98462	4.14538	-1.83923	2.9e-07	-3.5782	AV095337	Gk5	Mm.213651	9	glycerol kinase 5 (putative)
1418884_x_at	190.867	8.82e-08	8.93898	9.44268	0.503705	2.82e-07	1.41785	BF017589	Sin3b	Mm.2137	8	transcriptional regulator, SIN3B (yeast)
1418884_x_at	70.4078	4.3e-06	6.49178	4.80395	-1.68783	1.12e-05	-3.22171	L04678	Itgb4	Mm.213873	11	integrin beta 4
1418884_x_at	120.137	5.42e-07	6.44492	5.82477	-0.620151	8.74e-07	-1.53704	BC022606	Tmem203	Mm.213925	2	transmembrane protein 203
1418884_x_at	385.339	5.48e-09	8.74211	7.63399	-1.10812	1.3e-08	-2.15565	BG868450	Ppdpf	Mm.213943	2	pancreatic progenitor cell differentiation and proliferation factor homolog (zebrafish)RIKEN cDNA 2700038C09 gene
1418884_x_at	6.39731	0.0161146	4.55765	4.25827	-0.299376	0.0248699	-1.23061	BB167428	Itpa	Mm.21399	2	inosine triphosphatase (nucleoside triphosphate pyrophosphatase)
1418884_x_at	15.1214	0.00116595	6.43358	6.14379	-0.289795	0.00215913	-1.22247	AV377013	Snx13	Mm.213991	12	sorting nexin 13
1418884_x_at	8.55263	0.00706632	3.69521	4.14737	0.452165	0.0159458	1.36809	BI251808	Cyp1b1	Mm.214016	17	cytochrome P450, family 1, subfamily b, polypeptide 1
1418884_x_at	78.5126	2.83e-06	7.84623	8.21773	0.371501	6.13e-06	1.2937	AI649014	Sec63	Mm.214344	10	SEC63-like (S. cerevisiae)
1418884_x_at	26.5219	0.000165055	7.19772	7.5127	0.314983	0.000364944	1.244	NM_021305	Sec61a2	Mm.21435	2	Sec61, alpha subunit 2 (S. cerevisiae)
1418884_x_at	20.6862	0.000398829	7.98554	7.66743	-0.318106	0.00255063	-1.24669	NM_024229	Pcyt2	Mm.21439	11	phosphate cytidylyltransferase 2, ethanolamine
1418884_x_at	34.0243	6.66e-05	5.90018	5.19717	-0.703017	0.000100653	-1.62791	BG067113	Dpp7	Mm.21440	2	dipeptidylpeptidase 7
1418884_x_at	16.9937	0.000786387	9.75133	9.55841	-0.19292	0.00232401	-1.14307	NM_023464	Ssna1	Mm.21444	2	Sjogren's syndrome nuclear autoantigen 1
1418884_x_at	140.26	2.96e-07	7.8034	8.38699	0.58359	5.75e-07	1.49857	BC011507	Samd4	Mm.214454	14	sterile alpha motif domain containing 4
1418884_x_at	32.2773	8.09e-05	11.0262	10.8126	-0.213594	0.000247421	-1.15957	BQ044335	Ost4	Mm.21450	5	oligosaccharyltransferase 4 homolog (S. cerevisiae)
1418884_x_at	311.394	1.27e-08	9.33207	10.3121	0.980064	2.63e-08	1.97255	W82151	Timm8a1	Mm.214504	X	translocase of inner mitochondrial membrane 8A1
1418884_x_at	210.799	5.96e-08	7.25515	7.96052	0.705376	2.61e-07	1.63057	BB100861	Clcc1	Mm.214545	3	chloride channel CLIC-like 1
1418884_x_at	36.865	4.96e-05	6.84572	6.11567	-0.730053	0.000113383	-1.6587	NM_016719	Grb14	Mm.214554	2	growth factor receptor bound protein 14
1418884_x_at	24.181	0.000229801	9.09322	9.45579	0.362567	0.000449041	1.28571	NM_019996	Phax	Mm.214569	18	phosphorylated adaptor for RNA export
1418884_x_at	24.5146	0.000218844	7.94006	8.21689	0.27683	0.000726061	1.21153	AK004841	Cluh	Mm.214574	11	clustered mitochondria (cluA/CLU1) homolog
1418884_x_at	56.251	1.01e-05	8.94167	9.50688	0.565212	2.5e-05	1.47961	NM_008925	Prkcsh	Mm.214593	9	protein kinase C substrate 80K-H
1418884_x_at	35.0435	5.98e-05	6.70086	6.05387	-0.646996	0.000118255	-1.5659	AK015544	Mgat5	Mm.214682	1	mannoside acetylglucosaminyltransferase 5
1418884_x_at	708.3	4.86e-10	4.12411	7.04922	2.92511	2.61e-09	7.59533	BQ175713	Fzd3	Mm.214687	14	frizzled homolog 3 (Drosophila)
1418884_x_at	14.8619	0.00123529	6.51024	6.79755	0.287303	0.0107672	1.22036	BG068026	Helq	Mm.21469	5	helicase, POLQ-like
1418884_x_at	46.1924	2.14e-05	6.2126	6.84293	0.630331	3.5e-05	1.54792	BF782863	Fbxl3	Mm.214746	14	F-box and leucine-rich repeat protein 3
1418884_x_at	16.5679	0.000857204	8.65839	8.41572	-0.242668	0.000976219	-1.18318	BC003479	Dhrs7b	Mm.21475	11	dehydrogenase/reductase (SDR family) member 7B
1418884_x_at	397.048	4.86e-09	8.97477	7.94703	-1.02774	1.61e-08	-2.03883	NM_019769	Chp1	Mm.214765	2	calcineurin-like EF hand protein 1
1418884_x_at	128.258	4.2e-07	3.35715	4.90272	1.54557	7.97e-07	2.9192	BM225135	Ankrd6	Mm.214766	4	ankyrin repeat domain 6
1418884_x_at	49.692	1.62e-05	9.55196	9.29307	-0.258891	5.05e-05	-1.19656	AK011789	Clns1a	Mm.21482	7	chloride channel, nucleotide-sensitive, 1A
1418884_x_at	9.01113	0.00604807	4.54461	5.08656	0.541943	0.0073565	1.45593	AK005758	Lrrc51	Mm.214841	7	leucine rich repeat containing 51
1418884_x_at	13.8068	0.00157641	7.99438	8.20261	0.208228	0.00963355	1.15527	BB546985	Dna2	Mm.21492	10	DNA replication helicase 2 homolog (yeast)
1418884_x_at	57.9816	9.03e-06	6.95089	7.44903	0.498145	1.8e-05	1.4124	BM940281	Mapk8	Mm.21495	14	mitogen-activated protein kinase 8
1418884_x_at	14.8859	0.00122865	5.8908	5.36476	-0.526048	0.00140538	-1.43998	M12233	Acta1	Mm.214950	8	actin, alpha 1, skeletal muscle
1418884_x_at	7.13249	0.0119326	6.47083	6.77878	0.30795	0.0115686	1.23795	BM239918	Safb2	Mm.214973	17	scaffold attachment factor B2
1418884_x_at	130.814	3.89e-07	5.80033	6.66202	0.861686	2.32e-06	1.81716	BB375649	Slc35a2	Mm.214976	X	solute carrier family 35 (UDP-galactose transporter), member A2
1418884_x_at	59.5801	8.15e-06	4.08366	2.58897	-1.4947	1.22e-05	-2.81805	BC016893	Hoxb6	Mm.215	11	homeobox B6
1418884_x_at	5.12599	0.0287384	8.91929	9.14942	0.230126	0.029385	1.17294	BG063791	Mib1	Mm.21500	18	mindbomb homolog 1 (Drosophila)
1418884_x_at	84.106	2.17e-06	9.6544	9.11721	-0.537187	5.64e-06	-1.45114	BC021941	Chchd3	Mm.21501	6	coiled-coil-helix-coiled-coil-helix domain containing 3
1418884_x_at	32.9249	7.52e-05	6.16652	6.77239	0.605866	8.07e-05	1.52189	BC006649	Ube4a	Mm.215069	9	ubiquitination factor E4A
1418884_x_at	217.09	5.31e-08	7.37825	7.97006	0.591806	1.81e-07	1.50713	AW554774	Actr8	Mm.215110	14	ARP8 actin-related protein 8
1418884_x_at	134.769	3.46e-07	7.6184	8.31816	0.699755	1.06e-06	1.62423	AK019868	Polr3h	Mm.215115	15	polymerase (RNA) III (DNA directed) polypeptide H
1418884_x_at	37.6648	4.58e-05	5.35905	6.02541	0.666354	0.000126691	1.58706	AW122265	Plekhh2	Mm.215159	17	pleckstrin homology domain containing, family H (with MyTH4 domain) member 2
1418884_x_at	15.4406	0.00108718	5.57506	5.8199	0.244837	0.0262139	1.18496	BM213868	Trpm6	Mm.215171	19	transient receptor potential cation channel, subfamily M, member 6
1418884_x_at	544.232	1.39e-09	8.41373	9.2289	0.815168	5.97e-09	1.7595	AW543705	Htatsf1	Mm.2152	X	HIV TAT specific factor 1
1418884_x_at	118.165	5.79e-07	9.09726	8.65524	-0.442022	2.16e-06	-1.35851	BC002098	Tiprl	Mm.21520	1	TIP41, TOR signalling pathway regulator-like (S. cerevisiae)
1418884_x_at	14.1698	0.00144712	3.19353	2.90236	-0.291164	0.0238019	-1.22363	BC021771	Cutal	Mm.215255	2	cutA divalent cation tolerance homolog-like
1418884_x_at	5.91779	0.0198539	12.8225	12.6781	-0.144473	0.019629	-1.10533	AV066985	Rpl37a	Mm.21529	1	ribosomal protein L37a
1418884_x_at	72.0068	3.94e-06	9.0789	8.68012	-0.398776	1.73e-05	-1.31839	BB540964	Ifrd2	Mm.215335	9	interferon-related developmental regulator 2
1418884_x_at	10.0192	0.00438145	3.91842	4.33421	0.41579	0.00922659	1.33403	BB226801	Trp53bp1	Mm.215389	2	transformation related protein 53 binding protein 1
1418884_x_at	39.3389	3.89e-05	6.80577	6.02278	-0.782986	7.51e-05	-1.72069	AK018402	Pcmtd1	Mm.21539	1	protein-L-isoaspartate (D-aspartate) O-methyltransferase domain containing 1
1418884_x_at	22.7852	0.000283839	8.02539	7.77899	-0.246402	0.0050273	-1.18624	D31824	Mxi1	Mm.2154	19	Max interacting protein 1
1418884_x_at	151.621	2.18e-07	8.95418	8.27089	-0.683292	5.76e-07	-1.6058	AV024771	Mtss1	Mm.215481	15	metastasis suppressor 1
1418884_x_at	828.447	2.6e-10	3.65682	7.09771	3.44089	1.38e-09	10.8595	AF250139	Hspb8	Mm.21549	5	heat shock protein 8
1418884_x_at	14.2955	0.00140545	4.73598	4.18938	-0.546601	0.00683675	-1.46064	BB205833	Gm19696	Mm.215578	17	predicted gene, 19696
1418884_x_at	14.9167	0.00122021	10.1195	9.97689	-0.142566	0.00304417	-1.10387	NM_008303	Hspe1	Mm.215667	1	heat shock protein 1 (chaperonin 10)
1418884_x_at	166.387	1.51e-07	8.67613	7.52043	-1.1557	3.05e-07	-2.22792	BB174540	Lsm14b	Mm.21577	2	LSM14 homolog B (SCD6, S. cerevisiae)
1418884_x_at	9.28975	0.00551811	7.65807	7.44871	-0.209358	0.00618779	-1.15617	BB736632	Clp1	Mm.21583	2	CLP1, cleavage and polyadenylation factor I subunit
1418884_x_at	17.1897	0.000756251	6.85693	7.12609	0.269159	0.00203262	1.2051	AV002797	Slc9a3r2	Mm.21587	17	solute carrier family 9 (sodium/hydrogen exchanger), member 3 regulator 2
1418884_x_at	23.8535	0.000241235	5.95471	5.62729	-0.32742	0.00221448	-1.25477	BM122201	Tcaim	Mm.215892	9	T cell activation inhibitor, mitochondrial
1418884_x_at	15.0566	0.0011828	4.03128	4.43241	0.401133	0.00367439	1.32054	BB154436	Ttll11	Mm.21591	2	tubulin tyrosine ligase-like family, member 11
1418884_x_at	37.3195	4.74e-05	7.5542	7.89028	0.336082	0.00011053	1.26232	BG064496	Edem1	Mm.21596	6	ER degradation enhancer, mannosidase alpha-like 1
1418884_x_at	17.9017	0.000658212	2.66319	2.16544	-0.497757	0.000427627	-1.41202	BB466171	Nlrc3	Mm.215994	16	NLR family, CARD domain containing 3
1418884_x_at	48.8011	1.74e-05	7.24285	7.73914	0.496291	3.9e-05	1.41058	BC022685	Capn15	Mm.216072	17	calpain 15
1418884_x_at	17.246	0.000747855	4.67578	4.2263	-0.449472	0.00218668	-1.36554	AK008165	Ccbl1	Mm.216089	2	cysteine conjugate-beta lyase 1
1418884_x_at	394.105	5.01e-09	8.09897	7.31816	-0.780815	1.29e-08	-1.7181	AV304590	Akap13	Mm.216107	7	A kinase (PRKA) anchor protein 13
1418884_x_at	58.9735	8.47e-06	5.78807	5.35552	-0.43255	3.55e-05	-1.34962	AV026976	Ptk2b	Mm.21613	14	PTK2 protein tyrosine kinase 2 beta
1418884_x_at	8.17232	0.00807782	2.21018	2.52984	0.319658	0.0164989	1.24803	BB549725	Tmem202	Mm.216135	9	transmembrane protein 202
1418884_x_at	20.1363	0.000438185	9.2134	9.00148	-0.211923	0.000397278	-1.15823	BB667209	Eif2a	Mm.21617	3	eukaryotic translation initiation factor 2A
1418884_x_at	9.11802	0.00583754	8.20002	8.42979	0.229764	0.0127694	1.17264	NM_027874	Csnk1d	Mm.216227	11	casein kinase 1, delta
1418884_x_at	7.51843	0.0102784	7.77354	7.93764	0.164104	0.0258431	1.12047	NM_026819	Dhrs1	Mm.21623	14	dehydrogenase/reductase (SDR family) member 1
1418884_x_at	47.6199	1.9e-05	10.0187	9.72939	-0.289267	2.88e-05	-1.22202	AK004151	Mrps10	Mm.216250	17	mitochondrial ribosomal protein S10
1418884_x_at	167.984	1.46e-07	4.61111	6.14271	1.5316	3.44e-07	2.89107	AJ244015	Stau2	Mm.216257	1	staufen (RNA binding protein) homolog 2 (Drosophila)
1418884_x_at	5.86807	0.0203009	8.56496	8.79709	0.23213	0.0361394	1.17457	BC003300	Abcf2	Mm.21629	5	ATP-binding cassette, sub-family F (GCN20), member 2
1418884_x_at	20.8049	0.000390924	5.92439	6.51663	0.592243	0.000879132	1.50759	BG075391	Usp28	Mm.21630	9	ubiquitin specific peptidase 28
1418884_x_at	18.6793	0.00056862	6.81481	6.3209	-0.493911	0.000980164	-1.40826	AV175293	Ate1	Mm.216321	7	arginyltransferase 1
1418884_x_at	72.9603	3.75e-06	7.41335	6.82138	-0.59197	2.01e-05	-1.5073	BI689977	Snrnp70	Mm.216386	7	small nuclear ribonucleoprotein 70 (U1)
1418884_x_at	33.6649	6.93e-05	8.39381	8.4893	0.095483	0.000716283	1.06842	NM_025389	Anapc11	Mm.21645	11	anaphase promoting complex subunit 11
1418884_x_at	54.6813	1.13e-05	7.65814	8.01632	0.358179	2.67e-05	1.28181	BG072763	Arhgap19	Mm.21646	19	Rho GTPase activating protein 19
1418884_x_at	369.271	6.48e-09	7.01178	8.31527	1.30349	1.68e-08	2.46826	BB396674	Nkrf	Mm.21649	X	NF-kappaB repressing factor
1418884_x_at	10.7463	0.00352522	8.78942	8.57866	-0.210755	0.00317848	-1.15729	BC006893	Glyr1	Mm.21652	16	glyoxylate reductase 1 homolog (Arabidopsis)
1418884_x_at	169.419	1.41e-07	6.67791	7.29174	0.613829	2.46e-07	1.53032	BB407885	Ankle1	Mm.216549	8	ankyrin repeat and LEM domain containing 1
1418884_x_at	104.209	9.44e-07	10.2532	9.7761	-0.477144	3.21e-06	-1.39199	AK017198	Cnep1r1	Mm.216574	8	CTD nuclear envelope phosphatase 1 regulatory subunit 1
1418884_x_at	46.9303	2.01e-05	8.65552	9.14533	0.489813	3.15e-05	1.40426	AW536705	Supt16	Mm.21662	14	suppressor of Ty 16
1418884_x_at	26.7797	0.000159405	7.87249	8.40132	0.528834	0.000208059	1.44276	NM_023879	Rpgrip1	Mm.21662	14	retinitis pigmentosa GTPase regulator interacting protein 1
1418884_x_at	197.186	7.76e-08	10.3032	9.58948	-0.713727	2.08e-07	-1.64004	BC016097	Ndufs2	Mm.21669	1	NADH dehydrogenase (ubiquinone) Fe-S protein 2
1418884_x_at	61.4041	7.26e-06	7.76485	7.23754	-0.527305	1.89e-05	-1.44123	AK012581	Limd2	Mm.21687	11	LIM domain containing 2
1418884_x_at	143.556	2.7e-07	9.19149	9.48788	0.29639	7.09e-07	1.22807	BB825002	Slc39a6	Mm.21688	18	solute carrier family 39 (metal ion transporter), member 6
1418884_x_at	1208.93	5.77e-11	9.13944	7.1478	-1.99164	1.49e-10	-3.97688	AK017926	Ddit4	Mm.21697	10	DNA-damage-inducible transcript 4
1418884_x_at	278.934	1.97e-08	8.0446	9.10165	1.05705	4.12e-08	2.08067	NM_025410	Lage3	Mm.21705	X	L antigen family, member 3
1418884_x_at	9.46374	0.00521642	10.4526	10.2078	-0.244788	0.0037961	-1.18492	NM_007512	Atpif1	Mm.2171	4	ATPase inhibitory factor 1
1418884_x_at	109.463	7.8e-07	6.80384	7.38397	0.580135	4.05e-06	1.49499	BG065289	Ablim1	Mm.217161	19	actin-binding LIM protein 1
1418884_x_at	42.2381	2.99e-05	6.65576	5.69626	-0.959502	6.31e-05	-1.94464	AF027503	Magi1	Mm.217216	6	membrane associated guanylate kinase, WW and PDZ domain containing 1
1418884_x_at	10.3049	0.00401702	8.02839	7.82525	-0.203145	0.00920532	-1.15121	BQ174089	Dnajc13	Mm.217256	9	DnaJ (Hsp40) homolog, subfamily C, member 13
1418884_x_at	286.1	1.78e-08	10.6519	10.3152	-0.336698	2.65e-08	-1.26286	BG297088	Psma7	Mm.21728	2	proteasome (prosome, macropain) subunit, alpha type 7
1418884_x_at	17.7796	0.000673852	9.03105	9.27289	0.241836	0.00263838	1.1825	NM_013522	Frg1	Mm.217312	8	FSHD region gene 1
1418884_x_at	35.645	5.61e-05	7.97576	7.52891	-0.446849	0.000114374	-1.36306	BB000894	Map4	Mm.217318	9	microtubule-associated protein 4
1418884_x_at	4.94318	0.0314561	3.72762	3.58998	-0.13764	0.0271528	-1.1001	BM238036	Fam65b	Mm.217319	13	family with sequence similarity 65, member B
1418884_x_at	19.6367	0.000478226	6.99164	7.33708	0.345445	0.000912229	1.27054	AK013596	Dip2c	Mm.217326	13	DIP2 disco-interacting protein 2 homolog C (Drosophila)
1418884_x_at	30.3529	0.000101246	7.11298	7.79647	0.68349	0.000263662	1.60602	AW112152	Whsc1l1	Mm.217337	8	Wolf-Hirschhorn syndrome candidate 1-like 1 (human)
1418884_x_at	4.86554	0.0327066	2.27612	2.08552	-0.190603	0.0367727	-1.14124	AK018058	Arhgap15	Mm.217350	2	Rho GTPase activating protein 15
1418884_x_at	29.5026	0.000112279	7.51976	7.89897	0.379214	0.000222853	1.30063	BC027271	Mrps6	Mm.217354	16	mitochondrial ribosomal protein S6
1418884_x_at	4.55658	0.0383399	7.32267	7.48495	0.162283	0.045719	1.11906	BM729431	Slc5a3	Mm.217354	16	solute carrier family 5 (inositol transporters), member 3
1418884_x_at	22.042	0.000319117	5.80305	4.32211	-1.48093	0.000576495	-2.79129	BM207017	Plcl2	Mm.217362	17	phospholipase C-like 2
1418884_x_at	85.0274	2.08e-06	7.39432	6.96153	-0.432796	7.88e-06	-1.34985	NM_019742	Tusc2	Mm.21739	9	tumor suppressor candidate 2
1418884_x_at	4.49088	0.0396897	7.75067	7.90806	0.157397	0.0467343	1.11527	BM243464	Cdk17	Mm.217404	10	cyclin-dependent kinase 17
1418884_x_at	60.1447	7.86e-06	9.51852	9.8315	0.312978	1.63e-05	1.24227	BC025628	Xpo1	Mm.217547	11	exportin 1, CRM1 homolog (yeast)
1418884_x_at	15.9866	0.000967255	3.11986	2.49822	-0.621635	0.00362462	-1.53862	AV027486	Tfr2	Mm.21757	5	transferrin receptor 2
1418884_x_at	102.708	9.99e-07	5.95755	6.79469	0.837136	2.79e-06	1.7865	NM_013719	Eif2ak4	Mm.217616	2	eukaryotic translation initiation factor 2 alpha kinase 4
1418884_x_at	119.972	5.45e-07	9.2511	8.66658	-0.584523	1.19e-06	-1.49954	AV114239	Dnajc10	Mm.21762	2	DnaJ (Hsp40) homolog, subfamily C, member 10
1418884_x_at	36.3409	5.23e-05	8.00214	8.31877	0.316629	0.000122526	1.24542	NM_031878	Smarcd2	Mm.21772	11	SWI/SNF related, matrix associated, actin dependent regulator of chromatin, subfamily d, member 2
1418884_x_at	8.4459	0.0073334	10.0184	10.1853	0.166847	0.0268299	1.1226	NM_009720	Atox1	Mm.217759	11	ATX1 (antioxidant protein 1) homolog 1 (yeast)
1418884_x_at	204.579	6.71e-08	8.32343	7.69493	-0.628508	1.39e-07	-1.54597	BC008527	Pgm2	Mm.217764	4	phosphoglucomutase 2
1418884_x_at	7.55015	0.0101555	7.76307	7.92335	0.160275	0.0304255	1.1175	NM_007508	Atp6v1a	Mm.217787	16	ATPase, H+ transporting, lysosomal V1 subunit A
1418884_x_at	37.381	4.71e-05	8.19126	7.85843	-0.332835	0.000107594	-1.25949	AK013636	Hspb11	Mm.21787	4	heat shock protein family B (small), member 11
1418884_x_at	13.5515	0.00167608	4.49116	4.0962	-0.394961	0.00328403	-1.31491	AV039549	1700007L15Rik	Mm.217880	16	RIKEN cDNA 1700007L15 gene
1418884_x_at	49.5765	1.64e-05	9.51421	9.82008	0.305878	2.5e-05	1.23617	BE692118	Anapc16	Mm.21793	10	anaphase promoting complex subunit 16
1418884_x_at	10.82	0.0034505	9.55455	9.72397	0.169425	0.00805555	1.12461	AK012825	Snhg5	Mm.21798	9	small nucleolar RNA host gene 5
1418884_x_at	21.5484	0.000345608	12.8581	12.9805	0.122461	0.000703393	1.08859	BI154147	Hsp90ab1	Mm.2180	17	heat shock protein 90 alpha (cytosolic), class B member 1
1418884_x_at	76.2871	3.16e-06	7.55845	8.13355	0.575105	6.76e-06	1.48979	AV000765	Obfc1	Mm.218048	19	oligonucleotide/oligosaccharide-binding fold containing 1
1418884_x_at	12.4919	0.00218447	10.9587	11.1096	0.150903	0.00270602	1.11026	NM_021526	Psmd14	Mm.218198	2	proteasome (prosome, macropain) 26S subunit, non-ATPase, 14
1418884_x_at	19.6132	0.000480222	5.60761	4.82478	-0.78283	0.000869397	-1.7205	BC019998	Ncstn	Mm.218203	1	nicastrin
1418884_x_at	728.504	4.35e-10	3.69253	10.4883	6.79579	2.38e-09	111.106	BQ176159	Myh10	Mm.218233	11	myosin, heavy polypeptide 10, non-muscle
1418884_x_at	14.9981	0.00119826	9.17728	9.35592	0.178637	0.00158539	1.13181	NM_013899	Timm10	Mm.21826	2	translocase of inner mitochondrial membrane 10
1418884_x_at	30.4771	9.97e-05	6.97687	7.31525	0.338377	0.00019677	1.26433	BC010499	Ccar2	Mm.218284	14	cell cycle activator and apoptosis regulator 2
1418884_x_at	320.498	1.14e-08	10.8297	9.92307	-0.906606	2.68e-08	-1.87463	NM_025569	Mgst3	Mm.218286	1	microsomal glutathione S-transferase 3
1418884_x_at	153.857	2.06e-07	5.32768	6.42764	1.09996	7.31e-07	2.14349	BM214084	Cep295	Mm.218317	9	centrosomal protein 295
1418884_x_at	10.7463	0.0035252	5.74656	5.2651	-0.481465	0.00589529	-1.39616	BC021456	Zfp397	Mm.218343	18	zinc finger protein 397
1418884_x_at	16.6627	0.000840772	7.72506	7.20754	-0.517516	0.000757197	-1.43149	AV120094	Fbxl20	Mm.218350	11	F-box and leucine-rich repeat protein 20
1418884_x_at	27.757	0.000140065	6.71081	7.46622	0.75541	0.000333433	1.68811	AK017449	Tsc22d2	Mm.218409	3	TSC22 domain family, member 2
1418884_x_at	11.1005	0.00318394	11.293	11.5388	0.245856	0.00327853	1.1858	AF250135	Srsf2	Mm.21841	11	serine/arginine-rich splicing factor 2
1418884_x_at	11.3334	0.00298184	8.13709	8.31938	0.182289	0.00523748	1.13468	BC027162	Tprkb	Mm.218434	6	Tp53rk binding protein
1418884_x_at	4.46351	0.0402693	6.48651	6.29751	-0.189001	0.030518	-1.13997	BC006605	AI661453	Mm.218444	17	expressed sequence AI661453
1418884_x_at	31.9085	8.43e-05	8.81143	9.11749	0.306057	0.000227676	1.23632	AV328436	Ubl3	Mm.21846	5	ubiquitin-like 3
1418884_x_at	23.5585	0.00025215	7.9067	8.24021	0.333515	0.00128289	1.26008	BC019125	Usp48	Mm.218478	4	ubiquitin specific peptidase 48
1418884_x_at	47.9215	1.86e-05	10.7895	10.3422	-0.447314	7.24e-05	-1.3635	AV144956	Bzw1	Mm.21848	1	basic leucine zipper and W2 domains 1
1418884_x_at	80.534	2.56e-06	9.88705	10.2554	0.368361	6.46e-06	1.29089	AF002823	Bub1	Mm.2185	2	budding uninhibited by benzimidazoles 1 homolog (S. cerevisiae)
1418884_x_at	37.6948	4.56e-05	8.76881	9.19161	0.422801	5.46e-05	1.34053	AW537481	Mrpl9	Mm.218515	3	mitochondrial ribosomal protein L9
1418884_x_at	69.4797	4.52e-06	8.66452	9.33525	0.670725	7.08e-06	1.59187	BC003907	Rpl7l1	Mm.218533	17	ribosomal protein L7-like 1
1418884_x_at	11.3917	0.00293379	6.35566	6.03546	-0.320204	0.011466	-1.24851	BQ173909	Orai1	Mm.218582	5	ORAI calcium release-activated calcium modulator 1
1418884_x_at	6.74684	0.0139308	3.94184	3.63558	-0.306255	0.022011	-1.23649	BC021385	9030617O03Rik	Mm.218590	12	RIKEN cDNA 9030617O03 gene
1418884_x_at	16.2247	0.000920168	3.95496	3.05094	-0.904025	0.00139746	-1.87128	NM_013709	Sh3yl1	Mm.218624	12	Sh3 domain YSC-like 1
1418884_x_at	7.42937	0.0106333	8.36981	8.61016	0.240346	0.0134587	1.18128	BB398671	Cd2ap	Mm.218637	17	CD2-associated protein
1418884_x_at	15.3812	0.00110132	7.26621	7.44998	0.183762	0.00158487	1.13584	BM210600	Srxn1	Mm.218639	2	sulfiredoxin 1 homolog (S. cerevisiae)
1418884_x_at	27.6113	0.000142755	10.2929	10.494	0.201104	0.000285473	1.14958	BG063586	Anp32e	Mm.218657	3	acidic (leucine-rich) nuclear phosphoprotein 32 family, member E
1418884_x_at	7.02136	0.0124695	9.68958	9.57446	-0.115121	0.0215953	-1.08307	BE648090	E430025E21Rik	Mm.218665	15	RIKEN cDNA E430025E21 gene
1418884_x_at	473.755	2.41e-09	7.22988	8.08092	0.851031	8.33e-09	1.80379	BI081895	Vps26b	Mm.218717	9	vacuolar protein sorting 26 homolog B (yeast)
1418884_x_at	239.704	3.59e-08	9.59974	10.0198	0.420104	1.09e-07	1.33802	AF477481	Cdt1	Mm.21873	8	chromatin licensing and DNA replication factor 1
1418884_x_at	30.8469	9.55e-05	10.5391	10.3168	-0.222367	0.000191601	-1.16665	BC014783	Psmb3	Mm.21874	11	proteasome (prosome, macropain) subunit, beta type 3
1418884_x_at	6.96748	0.0127406	6.52497	6.73403	0.209058	0.0204054	1.15593	NM_053266	Gtf2ird2	Mm.218744	5	GTF2I repeat domain containing 2
1418884_x_at	203.11	6.9e-08	9.02577	8.10999	-0.91578	1.31e-07	-1.88659	AK017713	Pak4	Mm.21876	7	p21 protein (Cdc42/Rac)-activated kinase 4
1418884_x_at	13.6861	0.00162258	7.93132	7.60252	-0.328799	0.00329932	-1.25597	NM_011940	Ifi202b	Mm.218770	1	interferon activated gene 202B
1418884_x_at	61.5553	7.19e-06	9.06267	9.22571	0.163042	3.56e-05	1.11965	BM249101	Dnm1l	Mm.218820	16	dynamin 1-like
1418884_x_at	134.445	3.49e-07	8.46262	8.9306	0.467985	1.06e-06	1.38318	AW212720	Kat2a	Mm.218837	11	K(lysine) acetyltransferase 2A
1418884_x_at	58.3284	8.83e-06	6.55543	5.38937	-1.16606	1.85e-05	-2.24398	NM_008489	Lbp	Mm.218846	2	lipopolysaccharide binding protein
1418884_x_at	38.8341	4.09e-05	8.97948	9.37811	0.398633	7.14e-05	1.31826	AK003457	Cuedc2	Mm.218848	19	CUE domain containing 2
1418884_x_at	652.958	6.72e-10	10.9531	11.5695	0.616394	3.21e-09	1.53304	BC006682	Eif2s3x	Mm.218851	X	eukaryotic translation initiation factor 2, subunit 3, structural gene X-linked
1418884_x_at	8.78183	0.0065326	7.49252	7.71073	0.218208	0.0207466	1.16329	BG072270	Tom1l2	Mm.218875	11	target of myb1-like 2 (chicken)
1418884_x_at	240.3	3.56e-08	7.59552	6.60824	-0.98728	7.25e-08	-1.98244	BQ031240	Ctnnal1	Mm.218891	4	catenin (cadherin associated protein), alpha-like 1
1418884_x_at	284.806	1.82e-08	6.33211	7.52377	1.19165	4.37e-08	2.28415	BB702110	Cul5	Mm.218910	9	cullin 5
1418884_x_at	10.5662	0.00371629	7.07515	7.3407	0.265547	0.0165489	1.20209	NM_028152	Mms19	Mm.218940	19	MMS19 (MET18 S. cerevisiae)
1418884_x_at	318.198	1.17e-08	6.40531	7.26001	0.854704	1.84e-08	1.80839	AW553387	Lmo7	Mm.218981	14	LIM domain only 7
1418884_x_at	65.4928	5.67e-06	9.31046	8.81274	-0.497723	9.5e-06	-1.41198	BI412929	Commd2	Mm.21901	3	COMM domain containing 2
1418884_x_at	57.2497	9.48e-06	6.57372	7.00102	0.427296	3.45e-05	1.34471	NM_033476	Tfcp2	Mm.219040	15	transcription factor CP2
1418884_x_at	174.832	1.25e-07	8.81374	9.36213	0.548388	2.8e-07	1.46245	BC003445	Rexo2	Mm.21911	9	REX2, RNA exonuclease 2 homolog (S. cerevisiae)
1418884_x_at	3.70498	0.0615021	6.71551	6.9188	0.203288	0.0469829	1.15132	BC021871	Fbxo21	Mm.21912	5	F-box protein 21
1418884_x_at	174.315	1.26e-07	3.40282	6.1903	2.78747	3.02e-07	6.9042	AV286809	Repin1	Mm.219183	6	replication initiator 1
1418884_x_at	165.916	1.53e-07	10.0244	10.3745	0.350154	2.97e-07	1.2747	NM_026528	2700060E02Rik	Mm.21932	14	RIKEN cDNA 2700060E02 gene
1418884_x_at	15.2649	0.0011297	8.2887	8.50481	0.216109	0.0068862	1.1616	BB767504	Rab21	Mm.21936	10	RAB21, member RAS oncogene family
1418884_x_at	33.2523	7.25e-05	9.69444	10.0591	0.364616	0.000338552	1.28754	BF303035	Fam98b	Mm.219389	2	family with sequence similarity 98, member B
1418884_x_at	116.264	6.16e-07	7.61391	7.20913	-0.404777	1.48e-06	-1.32388	NM_138314	Nme7	Mm.219428	1	NME/NM23 family member 7
1418884_x_at	97.4064	1.23e-06	6.43491	7.31209	0.877179	4.53e-06	1.83678	BB327032	Sik3	Mm.219459	9	SIK family kinase 3
1418884_x_at	12.5842	0.00213311	6.86702	6.6116	-0.255417	0.00297394	-1.19368	BI456953	Etv3	Mm.219460	3	ets variant 3
1418884_x_at	26.7637	0.00015975	6.33134	5.37964	-0.951699	0.000559075	-1.93415	BB431728	Xylb	Mm.219497	9	xylulokinase homolog (H. influenzae)
1418884_x_at	340.04	8.99e-09	6.59186	2.17692	-4.41494	2.32e-08	-21.3319	BB072896	Tspan12	Mm.21950	6	tetraspanin 12
1418884_x_at	58.9826	8.46e-06	4.11755	2.93488	-1.18267	1.72e-05	-2.26996	BC022123	C1s1	Mm.219527	6	complement component 1, s subcomponent 1
1418884_x_at	291.851	1.65e-08	9.17284	10.106	0.933172	3.28e-08	1.90947	AI316502	Atp6ap1	Mm.21961	X	ATPase, H+ transporting, lysosomal accessory protein 1
1418884_x_at	65.9868	5.51e-06	8.90329	8.28589	-0.617402	1.53e-05	-1.53411	BC025494	Apeh	Mm.219639	9	acylpeptide hydrolase
1418884_x_at	10.9087	0.00336329	8.32356	8.4937	0.170145	0.0110419	1.12517	AA111022	Med19	Mm.219643	2	mediator complex subunit 19
1418884_x_at	364.252	6.85e-09	7.48992	6.19441	-1.2955	2.05e-08	-2.45463	BB667844	Stbd1	Mm.21965	5	starch binding domain 1
1418884_x_at	177.723	1.17e-07	7.40068	6.76321	-0.637463	3.04e-07	-1.55559	BC025144	Mtg2	Mm.219658	2	mitochondrial ribosome associated GTPase 2
1418884_x_at	57.7981	9.14e-06	9.7307	10.1147	0.384021	1.49e-05	1.30497	BC024418	Sf3b4	Mm.219671	3	splicing factor 3b, subunit 4
1418884_x_at	108.336	8.12e-07	6.03843	7.08968	1.05125	2.12e-06	2.07232	BB381813	Mtmr1	Mm.219672	X	myotubularin related protein 1
1418884_x_at	32.1669	8.19e-05	7.14801	6.70518	-0.442829	0.000154248	-1.35927	BB497484	Gfm2	Mm.219675	13	G elongation factor, mitochondrial 2
1418884_x_at	33.2209	7.28e-05	7.22056	7.69223	0.471671	0.000277359	1.38671	BG094076	Csk	Mm.21974	9	c-src tyrosine kinase
1418884_x_at	32.6524	7.75e-05	7.1808	7.48421	0.303411	0.000225626	1.23406	BQ031101	Dpcd	Mm.21978	19	deleted in primary ciliary dyskinesia
1418884_x_at	19.7762	0.000466605	11.072	11.2515	0.17948	0.000732469	1.13248	BC024835	Ssrp1	Mm.219793	2	structure specific recognition protein 1
1418884_x_at	433.68	3.42e-09	8.87014	9.90962	1.03948	1.12e-08	2.05548	BI794243	Cdc34	Mm.21981	10	cell division cycle 34
1418884_x_at	6.76815	0.01381	1.73204	2.2104	0.478353	0.0498271	1.39315	BC021450	Gca	Mm.219877	2	grancalcin
1418884_x_at	17.2203	0.000751673	8.0519	7.85317	-0.198733	0.00102922	-1.14769	BF160651	Smyd5	Mm.219946	6	SET and MYND domain containing 5
1418884_x_at	12.9162	0.00196046	8.48168	8.4052	-0.0764792	0.0168482	-1.05444	BC008256	Dpm2	Mm.22001	2	dolichol-phosphate (beta-D) mannosyltransferase 2
1418884_x_at	25.7514	0.000183499	6.5315	5.74022	-0.791275	0.000292089	-1.7306	BQ176274	Ap3s2	Mm.220173	7	adaptor-related protein complex 3, sigma 2 subunit
1418884_x_at	20.4633	0.000414225	8.85182	9.0499	0.19808	0.00135677	1.14717	AK010847	Blvra	Mm.22028	2	biliverdin reductase A
1418884_x_at	15.7654	0.00101375	7.56759	7.23951	-0.328079	0.00158648	-1.25534	AK018076	Apaf1	Mm.220289	10	apoptotic peptidase activating factor 1
1418884_x_at	8.12419	0.00821839	9.19889	9.33293	0.13404	0.0345997	1.09736	NM_031249	Cstf2t	Mm.22031	19	cleavage stimulation factor, 3' pre-RNA subunit 2, tau
1418884_x_at	164.407	1.59e-07	10.0206	9.71352	-0.307085	2.89e-07	-1.23721	NM_019502	Timm10b	Mm.220330	7	translocase of inner mitochondrial membrane 10B
1418884_x_at	8.94993	0.00617287	7.51744	7.27642	-0.241021	0.0209869	-1.18183	NM_010908	Nfkbib	Mm.220333	7	nuclear factor of kappa light polypeptide gene enhancer in B cells inhibitor, beta
1418884_x_at	119.746	5.49e-07	5.83913	7.39948	1.56036	2.04e-06	2.94927	BQ177085	Rab11fip5	Mm.220334	6	RAB11 family interacting protein 5 (class I)
1418884_x_at	26.679	0.000161584	5.62375	6.50245	0.878707	0.000256445	1.83873	BI658203	Tnpo2	Mm.220357	8	transportin 2 (importin 3, karyopherin beta 2b)
1418884_x_at	16.0392	0.000956607	4.71248	3.96792	-0.744565	0.00316266	-1.67547	BB626088	Kirrel3	Mm.220710	9	kin of IRRE like 3 (Drosophila)
1418884_x_at	24.7466	0.000211605	8.34586	7.66703	-0.678834	0.000430437	-1.60085	AW555814	Ppip5k2	Mm.220817	1	diphosphoinositol pentakisphosphate kinase 2
1418884_x_at	109.107	7.9e-07	9.77356	10.1077	0.334176	3.77e-06	1.26066	BF228294	Tsr1	Mm.220843	11	TSR1 20S rRNA accumulation
1418884_x_at	82.277	2.36e-06	9.06938	9.62991	0.560529	9.76e-06	1.47481	NM_019718	Arl3	Mm.22085	19	ADP-ribosylation factor-like 3
1418884_x_at	10.8131	0.00345744	6.46086	6.82629	0.365428	0.00490812	1.28826	AV280284	Taf6l	Mm.220886	19	TAF6-like RNA polymerase II, p300/CBP-associated factor (PCAF)-associated factor
1418884_x_at	37.4101	4.69e-05	8.76051	9.03313	0.272616	0.000125218	1.208	NM_017475	Rragc	Mm.220922	4	Ras-related GTP binding C
1418884_x_at	10.4103	0.00389215	3.25508	3.9615	0.706418	0.0139486	1.63175	BB667541	4930535I16Rik	Mm.220922	4	RIKEN cDNA 4930535I16 gene
1418884_x_at	95.7266	1.31e-06	8.27019	7.72109	-0.5491	3.69e-06	-1.46317	NM_009000	Rab24	Mm.220923	13	RAB24, member RAS oncogene family
1418884_x_at	20.99	0.000378984	7.62324	7.31359	-0.309647	0.000530817	-1.2394	BG066219	Dlgap4	Mm.22094	2	discs, large homolog-associated protein 4 (Drosophila)
1418884_x_at	9.89926	0.00454678	7.16748	7.0102	-0.157284	0.00450228	-1.11519	AV008714	Emc4	Mm.220942	2	ER membrane protein complex subunit 4
1418884_x_at	91.8611	1.54e-06	7.23371	8.115	0.881284	2.98e-06	1.84201	BG228947	Araf	Mm.220946	X	v-raf murine sarcoma 3611 viral oncogene homolog
1418884_x_at	47.0899	1.99e-05	7.50062	7.93931	0.438695	0.000127742	1.35538	BG976649	Zfand3	Mm.220972	17	zinc finger, AN1-type domain 3
1418884_x_at	41.4119	3.22e-05	7.06123	7.60807	0.54684	5.83e-05	1.46088	AK002717	Snupn	Mm.220984	9	snurportin 1
1418884_x_at	13.8355	0.00156568	9.10758	8.80463	-0.302957	0.00626171	-1.23367	BG067888	Aak1	Mm.221038	6	AP2 associated kinase 1
1418884_x_at	59.9927	7.93e-06	8.74115	8.42084	-0.32031	2.63e-05	-1.2486	BQ174018	R3hdm1	Mm.221041	1	R3H domain containing 1
1418884_x_at	11.5574	0.00280238	7.24234	7.40525	0.162912	0.028192	1.11954	BB667813	Cenpu	Mm.22108	8	centromere protein U
1418884_x_at	51.0265	1.47e-05	9.25888	9.46019	0.201308	4.22e-05	1.14974	AB040489	Ccdc47	Mm.22109	11	coiled-coil domain containing 47
1418884_x_at	88.4317	1.79e-06	7.34492	6.91213	-0.43279	5.37e-06	-1.34984	NM_133880	Pafah2	Mm.22116	4	platelet-activating factor acetylhydrolase 2
1418884_x_at	888.659	1.97e-10	10.058	10.7748	0.716813	9.66e-10	1.64355	NM_026329	Polr2g	Mm.22117	19	polymerase (RNA) II (DNA directed) polypeptide G
1418884_x_at	22.8666	0.000280278	5.40772	4.02138	-1.38634	0.00046209	-2.61414	NM_010188	Fcgr3	Mm.22119	1	Fc receptor, IgG, low affinity III
1418884_x_at	29.8824	0.000107174	8.11258	7.89034	-0.222236	0.000211229	-1.16654	AI314028	P4ha1	Mm.2212	10	procollagen-proline, 2-oxoglutarate 4-dioxygenase (proline 4-hydroxylase), alpha 1 polypeptide
1418884_x_at	531.712	1.52e-09	6.00268	3.08657	-2.91611	7.35e-09	-7.54808	AI785548	Apob	Mm.221239	12	apolipoprotein B
1418884_x_at	5.79591	0.020972	8.84119	8.63632	-0.204873	0.0235738	-1.15259	BI903794	Ccm2	Mm.221271	11	cerebral cavernous malformation 2
1418884_x_at	17.0237	0.000781674	3.01282	2.64763	-0.365192	0.0013131	-1.28805	AV290482	Tmem17	Mm.221274	11	transmembrane protein 17
1418884_x_at	39.7168	3.76e-05	7.62028	7.11913	-0.501151	7.47e-05	-1.41534	BQ175059	Arf3	Mm.221298	15	ADP-ribosylation factor 3
1418884_x_at	72.0288	3.94e-06	6.53052	5.64935	-0.881172	1.08e-05	-1.84187	BM198879	Ercc5	Mm.2213	1	excision repair cross-complementing rodent repair deficiency, complementation group 5
1418884_x_at	7.69478	0.00961802	10.0323	10.1666	0.134235	0.0114627	1.09751	NM_019642	Rpn2	Mm.22130	2	ribophorin II
1418884_x_at	15.8502	0.000995603	3.79888	4.46937	0.670491	0.00254136	1.59161	AK010121	Hist1h3f	Mm.221389	13	histone cluster 1, H3f
1418884_x_at	6.73322	0.0140087	2.50548	2.17028	-0.335199	0.0106476	-1.26155	AW208509	2018-09-04	Mm.2214	11	septin 4
1418884_x_at	6.77801	0.0137545	2.90491	2.50696	-0.397954	0.0304286	-1.31764	AW537708	Pdgfra	Mm.221403	5	platelet derived growth factor receptor, alpha polypeptide
1418884_x_at	25.5697	0.00018822	4.34289	5.03325	0.690357	0.0010132	1.61368	BB835597	Slmo1	Mm.221420	18	slowmo homolog 1 (Drosophila)
1418884_x_at	332.721	9.8e-09	9.89129	10.6027	0.711373	2.24e-08	1.63736	AW536621	Ipo5	Mm.221452	14	importin 5
1418884_x_at	182.691	1.05e-07	7.07851	8.023	0.944488	2.96e-07	1.92451	BE992423	Dzip1l	Mm.221455	9	DAZ interacting protein 1-like
1418884_x_at	306.057	1.37e-08	8.50913	7.61505	-0.894079	2.36e-08	-1.85842	NM_018773	Skap2	Mm.221479	6	src family associated phosphoprotein 2
1418884_x_at	28.4941	0.000127388	8.44447	8.65973	0.215255	0.000484918	1.16091	BB821996	4930579G24Rik	Mm.221520	3	RIKEN cDNA 4930579G24 gene
1418884_x_at	17.4678	0.000715916	8.00824	8.44899	0.440746	0.00251069	1.35731	NM_134063	Fam208b	Mm.221609	13	family with sequence similarity 208, member B
1418884_x_at	191.124	8.77e-08	8.25111	8.88008	0.628972	2.35e-07	1.54646	BB425239	Phip	Mm.221688	9	pleckstrin homology domain interacting protein
1418884_x_at	12.1252	0.00240439	9.494	9.7319	0.237901	0.00406918	1.17928	BM206009	Atad2	Mm.221758	15	ATPase family, AAA domain containing 2
1418884_x_at	36.1951	5.3e-05	8.00651	8.39528	0.38877	0.000100715	1.30928	BB750997	Fbxw8	Mm.221769	5	F-box and WD-40 domain protein 8
1418884_x_at	148.362	2.37e-07	7.03549	7.63236	0.596867	5.56e-07	1.51243	BG069669	Haus2	Mm.221900	2	HAUS augmin-like complex, subunit 2
1418884_x_at	245.78	3.25e-08	8.29041	9.14518	0.854762	5.09e-08	1.80846	NM_009534	Yap1	Mm.221992	9	yes-associated protein 1
1418884_x_at	31.3	9.05e-05	2.77078	3.31283	0.54205	0.000359564	1.45604	AV102512	Trp53	Mm.222	11	transformation related protein 53
1418884_x_at	14.9632	0.00120762	6.70954	6.06961	-0.639934	0.003893	-1.55826	BC026437	Hibch	Mm.222063	1	3-hydroxyisobutyryl-Coenzyme A hydrolase
1418884_x_at	96.1623	1.29e-06	7.5156	6.87077	-0.644833	2.95e-06	-1.56356	BC003331	BC003331	Mm.222093	1	cDNA sequence BC003331
1418884_x_at	29.2877	0.000115303	4.63863	5.94462	1.30599	0.000167439	2.47253	BM208214	Glipr2	Mm.22213	4	GLI pathogenesis-related 2
1418884_x_at	168.157	1.45e-07	5.45571	6.83199	1.37628	4.59e-07	2.59598	AF201289	Tsc22d3	Mm.22216	X	TSC22 domain family, member 3
1418884_x_at	43.324	2.72e-05	7.43119	7.88137	0.450184	9e-05	1.36621	BB355213	Prkca	Mm.222178	11	protein kinase C, alpha
1418884_x_at	19.4757	0.000492101	6.42185	6.78297	0.361121	0.00128717	1.28442	NM_019998	Alg2	Mm.22218	4	asparagine-linked glycosylation 2 (alpha-1,3-mannosyltransferase)
1418884_x_at	19.2136	0.000515775	9.03166	9.23332	0.201664	0.00104286	1.15002	BC011102	Nup37	Mm.222184	10	nucleoporin 37
1418884_x_at	21.4146	0.000353259	8.20208	7.74354	-0.458541	0.00101483	-1.37415	AF302653	Asph	Mm.222206	4	aspartate-beta-hydroxylase
1418884_x_at	84.7676	2.1e-06	7.1323	6.30917	-0.823132	4.03e-06	-1.76924	BQ176664	Cers6	Mm.222222	2	ceramide synthase 6
1418884_x_at	46.7115	2.05e-05	10.5147	10.3584	-0.156286	3.91e-05	-1.11441	NM_025415	Cks2	Mm.222228	13	CDC28 protein kinase regulatory subunit 2
1418884_x_at	12.8966	0.00197016	8.74689	9.07686	0.329968	0.0119917	1.25699	C87112	Dnajc17	Mm.222241	2	DnaJ (Hsp40) homolog, subfamily C, member 17
1418884_x_at	9.44921	0.00524081	4.17324	4.77315	0.59991	0.00912619	1.51562	BI684288	Pik3ap1	Mm.222266	19	phosphoinositide-3-kinase adaptor protein 1
1418884_x_at	425.151	3.71e-09	3.35476	5.80917	2.45442	1.16e-08	5.48092	AF254879	Gpm6b	Mm.222320	X	glycoprotein m6b
1418884_x_at	19.1121	0.000525327	10.6481	10.4927	-0.155428	0.00219266	-1.11375	BG922298	Ipo7	Mm.222328	7	importin 7
1418884_x_at	21.0724	0.000373811	9.85534	10.1092	0.253899	0.000622011	1.19243	NM_011970	Psmb2	Mm.22233	4	proteasome (prosome, macropain) subunit, beta type 2
1418884_x_at	4.83354	0.03324	9.82431	9.94231	0.117998	0.0341995	1.08523	NM_080559	Sh3bgrl3	Mm.22240	4	SH3 domain binding glutamic acid-rich protein-like 3
1418884_x_at	25.2092	0.000198042	8.41419	8.14765	-0.26654	0.000312568	-1.20292	BC011292	Slc25a17	Mm.222536	15	solute carrier family 25 (mitochondrial carrier, peroxisomal membrane protein), member 17
1418884_x_at	16.8265	0.000813294	9.01524	8.72899	-0.286243	0.0021979	-1.21946	AW547988	Pygb	Mm.222584	2	brain glycogen phosphorylase
1418884_x_at	17.3251	0.000736273	8.26912	8.07471	-0.194414	0.0178851	-1.14426	NM_019671	Net1	Mm.22261	13	neuroepithelial cell transforming gene 1
1418884_x_at	9.18848	0.00570376	5.86354	5.37819	-0.485347	0.00627593	-1.39992	BB469472	Mapkapk3	Mm.222612	9	mitogen-activated protein kinase-activated protein kinase 3
1418884_x_at	6.9687	0.0127345	7.38696	7.20332	-0.18364	0.0146548	-1.13575	AV168389	Atg5	Mm.22264	10	autophagy related 5
1418884_x_at	25.1486	0.000199756	7.92552	7.55559	-0.369929	0.000417075	-1.29229	BC002248	Tex264	Mm.22266	9	testis expressed gene 264
1418884_x_at	201.031	7.19e-08	7.64963	8.36064	0.711004	1.21e-07	1.63694	BM211929	Tspan8	Mm.22270	10	tetraspanin 8
1418884_x_at	253.984	2.86e-08	7.59555	6.82163	-0.77392	9.57e-08	-1.70991	BB353860	Frat2	Mm.222723	19	frequently rearranged in advanced T cell lymphomas 2
1418884_x_at	556.093	1.27e-09	5.73787	3.22607	-2.51179	5.35e-09	-5.70329	AI893437	Gucy2c	Mm.222729	6	guanylate cyclase 2c
1418884_x_at	140.599	2.93e-07	8.88742	9.38683	0.499402	6.55e-07	1.41363	BC006865	Pdia6	Mm.222825	12	protein disulfide isomerase associated 6
1418884_x_at	8.56137	0.007045	9.77995	9.6303	-0.149649	0.0144911	-1.1093	NM_025390	Pop4	Mm.22284	7	processing of precursor 4, ribonuclease P/MRP family, (S. cerevisiae)
1418884_x_at	292.705	1.63e-08	11.0659	10.3115	-0.754415	3.53e-08	-1.68695	BC024876	Dap	Mm.222867	15	death-associated protein
1418884_x_at	289.657	1.7e-08	7.65746	6.2477	-1.40976	2.43e-08	-2.65693	BB795263	Trak2	Mm.222887	1	trafficking protein, kinesin binding 2
1418884_x_at	17.1451	0.000762969	5.85518	6.47253	0.617346	0.00140188	1.53405	BG076247	Iqcb1	Mm.222934	16	IQ calmodulin-binding motif containing 1
1418884_x_at	12.2649	0.00231749	3.4295	2.63303	-0.796467	0.00477913	-1.73684	AW060409	Acot11	Mm.222956	4	acyl-CoA thioesterase 11
1418884_x_at	44.1361	2.53e-05	5.91027	6.5128	0.602536	0.000106158	1.51838	AK007786	Klhl21	Mm.22306	4	kelch-like 21
1418884_x_at	4.30032	0.0439529	6.67279	7.01474	0.341951	0.038755	1.26747	AK009800	Cipc	Mm.22337	12	CLOCK interacting protein, circadian
1418884_x_at	5.02691	0.0301733	2.7911	3.07112	0.280016	0.022735	1.21421	BB667216	Vwf	Mm.22339	6	Von Willebrand factor homolog
1418884_x_at	70.3134	4.32e-06	9.50992	9.85055	0.340626	1.67e-05	1.26631	AV135835	Pnn	Mm.22347	12	pinin
1418884_x_at	580.428	1.07e-09	4.63037	6.43522	1.80485	4.75e-09	3.49392	C76969	Wipf1	Mm.223504	2	WAS/WASL interacting protein family, member 1
1418884_x_at	26.4724	0.000166169	7.62891	7.39414	-0.234775	0.000531929	-1.17672	AK010544	Mzt2	Mm.22351	16	mitotic spindle organizing protein 2
1418884_x_at	19.1111	0.000525418	2.37492	2.99227	0.617356	0.000635122	1.53406	C87579	Ccdc69	Mm.22361	11	coiled-coil domain containing 69
1418884_x_at	5.91317	0.0198949	4.40473	4.89732	0.492588	0.0389768	1.40697	BG067496	Pla2g4c	Mm.223639	7	phospholipase A2, group IVC (cytosolic, calcium-independent)
1418884_x_at	15.615	0.00104695	6.00452	5.48652	-0.517994	0.00293573	-1.43196	AK012939	3110001I22Rik	Mm.223689	16	RIKEN cDNA 3110001I22 gene
1418884_x_at	35.2044	5.88e-05	6.87487	7.19539	0.320525	6.55e-05	1.24878	NM_008539	Smad1	Mm.223717	8	SMAD family member 1
1418884_x_at	717.204	4.63e-10	4.07553	5.05945	0.983919	3.64e-09	1.97783	BM250766	9030411K21Rik	Mm.22379	9	RIKEN cDNA 9030411K21 gene
1418884_x_at	379.255	5.83e-09	8.11586	8.67495	0.559088	1.61e-08	1.47334	BC019992	Sltm	Mm.22379	9	SAFB-like, transcription modulator
1418884_x_at	179.186	1.13e-07	8.5998	9.33803	0.738233	3.28e-07	1.66813	AW701127	Eif3a	Mm.2238	19	eukaryotic translation initiation factor 3, subunit A
1418884_x_at	60.4539	7.71e-06	8.21284	8.80192	0.58908	1.76e-05	1.50429	AW261583	Srsf11	Mm.223946	3	serine/arginine-rich splicing factor 11
1418884_x_at	46.9724	2.01e-05	9.84593	9.51685	-0.329073	8.74e-05	-1.25621	AV359819	Jag1	Mm.22398	2	jagged 1
1418884_x_at	64.7325	5.93e-06	8.34397	8.7063	0.362326	2.7e-05	1.2855	BB097480	Farp1	Mm.223980	14	FERM, RhoGEF (Arhgef) and pleckstrin domain protein 1 (chondrocyte-derived)
1418884_x_at	8.51287	0.00716438	4.41861	4.78341	0.364806	0.0135035	1.28771	BB052528	Nrde2	Mm.224076	12	nrde-2 necessary for RNA interference, domain containing
1418884_x_at	6.66913	0.0143827	5.37026	4.75927	-0.610984	0.015081	-1.5273	AK002516	Arhgdib	Mm.2241	6	Rho, GDP dissociation inhibitor (GDI) beta
1418884_x_at	15.2746	0.00112728	9.74943	9.95526	0.205829	0.00106202	1.15335	NM_023565	Cse1l	Mm.22417	2	chromosome segregation 1-like (S. cerevisiae)
1418884_x_at	19.05	0.000531281	6.75524	7.01183	0.256594	0.00229185	1.19465	AJ416473	Pex5	Mm.22418	6	peroxisomal biogenesis factor 5
1418884_x_at	32.4866	7.9e-05	9.25573	9.03839	-0.217337	0.000691882	-1.16259	C76277	Dhx36	Mm.224233	3	DEAH (Asp-Glu-Ala-His) box polypeptide 36
1418884_x_at	51.1584	1.45e-05	8.93698	9.11235	0.175366	3.48e-05	1.12925	AF332082	Ptpra	Mm.224246	2	protein tyrosine phosphatase, receptor type, A
1418884_x_at	3423.51	9.03e-13	3.94663	9.97788	6.03125	5.25e-14	65.4014	NM_026167	Klhl13	Mm.224306	X	kelch-like 13
1418884_x_at	18.3752	0.000601722	7.04918	6.85975	-0.189429	0.00619875	-1.14031	BG073522	Tsc1	Mm.224354	2	tuberous sclerosis 1
1418884_x_at	32.4631	7.92e-05	9.38911	9.8012	0.412097	0.000232412	1.33062	BM208103	Ckap2	Mm.22448	8	cytoskeleton associated protein 2
1418884_x_at	11.9888	0.00249316	7.80154	7.50808	-0.293464	0.00915804	-1.22558	BC013464	Khk	Mm.22451	5	ketohexokinase
1418884_x_at	25.2569	0.000196707	7.44824	7.75769	0.309458	0.000468651	1.23924	AK004440	Tardbp	Mm.22453	4	TAR DNA binding protein
1418884_x_at	10.7019	0.0035711	5.17204	5.61466	0.442622	0.00697314	1.35907	BC021526	Adpgk	Mm.22456	9	ADP-dependent glucokinase
1418884_x_at	38.9601	4.04e-05	9.73555	9.35038	-0.385166	0.000106116	-1.30601	L40934	Rabac1	Mm.22473	7	Rab acceptor 1 (prenylated)
1418884_x_at	11.7581	0.00265286	6.37919	6.16148	-0.217705	0.0123379	-1.16288	BG068796	Zfp790	Mm.224766	7	zinc finger protein 790
1418884_x_at	12.3128	0.00228856	9.19969	9.07194	-0.127743	0.00525877	-1.09258	NM_033566	Arid1a	Mm.22478	4	AT rich interactive domain 1A (SWI-like)
1418884_x_at	107.933	8.24e-07	12.9772	12.683	-0.294226	3.47e-06	-1.22623	NM_010664	Krt18	Mm.22479	15	keratin 18
1418884_x_at	9.62902	0.00494866	2.41847	2.02444	-0.394027	0.00767409	-1.31406	AV307265	Cxxc4	Mm.224814	3	CXXC finger 4
1418884_x_at	41.9227	3.07e-05	8.32434	8.68069	0.356357	6.57e-05	1.28019	AW536205	Gabpb2	Mm.224820	3	GA repeat binding protein, beta 2
1418884_x_at	13.9689	0.00151697	7.60939	7.39155	-0.217836	0.00229136	-1.16299	BC019764	Uba5	Mm.224935	9	ubiquitin-like modifier activating enzyme 5
1418884_x_at	34.1297	6.59e-05	2.38956	3.53317	1.14361	0.000122464	2.20933	BQ173895	Tanc2	Mm.22501	11	tetratricopeptide repeat, ankyrin repeat and coiled-coil containing 2
1418884_x_at	514.848	1.73e-09	7.38808	5.68914	-1.69894	7.64e-09	-3.24663	AW537064	Nav3	Mm.225050	10	neuron navigator 3
1418884_x_at	837.813	2.49e-10	9.65785	8.90862	-0.749238	1.21e-09	-1.68091	NM_033075	D17H6S56E-5	Mm.22506	17	DNA segment, Chr 17, human D6S56E 5
1418884_x_at	85.5146	2.03e-06	6.58803	5.71659	-0.871438	5.23e-06	-1.82949	BB002869	Plxna2	Mm.2251	1	plexin A2
1418884_x_at	31.0613	9.31e-05	7.34238	6.97539	-0.366993	0.000585036	-1.28966	BG144005	Adprm	Mm.22511	11	ADP-ribose/CDP-alcohol diphosphatase, manganese dependent
1418884_x_at	41.9653	3.06e-05	4.3309	5.23839	0.90749	0.000147981	1.87578	BC023339	Rbks	Mm.22519	5	ribokinase
1418884_x_at	5.8447	0.0205152	8.53853	8.33029	-0.208234	0.0198368	-1.15527	AA516617	Pkp2	Mm.2252	16	plakophilin 2
1418884_x_at	11.2447	0.00305682	3.66361	4.42571	0.762097	0.00598389	1.69595	BI440178	Tspan33	Mm.225289	6	tetraspanin 33
1418884_x_at	6.78587	0.0137105	9.58269	9.68231	0.0996144	0.0494911	1.07149	NM_019734	Asah1	Mm.22547	8	N-acylsphingosine amidohydrolase 1
1418884_x_at	24.512	0.000218924	8.13684	7.88013	-0.256705	0.00434413	-1.19475	BB546429	Chka	Mm.225505	19	choline kinase alpha
1418884_x_at	79.3718	2.71e-06	7.09383	6.34575	-0.74808	1.14e-05	-1.67956	BI410722	Gmppb	Mm.22554	9	GDP-mannose pyrophosphorylase B
1418884_x_at	12.5769	0.00213716	10.3142	10.597	0.282714	0.00465481	1.21648	NM_029787	Cyb5r3	Mm.22560	15	cytochrome b5 reductase 3
1418884_x_at	16.5364	0.000862759	5.85662	4.71274	-1.14388	0.00113764	-2.20975	NM_010382	H2-Eb1	Mm.22564	17	histocompatibility 2, class II antigen E beta
1418884_x_at	6.41847	0.0159708	4.02492	3.55403	-0.470886	0.0216397	-1.38596	BM248711	Fam53b	Mm.225649	7	family with sequence similarity 53, member B
1418884_x_at	50.987	1.47e-05	7.90109	8.18859	0.2875	1.98e-05	1.22052	AK018610	Smim7	Mm.22565	8	small integral membrane protein 7
1418884_x_at	24.9098	0.00020669	5.48129	4.38238	-1.09891	0.000579277	-2.14192	AI323359	Csf1r	Mm.22574	18	colony stimulating factor 1 receptor
1418884_x_at	31.7445	8.6e-05	6.54574	6.84927	0.30353	0.000460482	1.23416	AF319976	Maged2	Mm.22575	X	melanoma antigen, family D, 2
1418884_x_at	9.68543	0.00486122	10.1213	9.91643	-0.204863	0.0129465	-1.15258	NM_011499	Strap	Mm.22584	6	serine/threonine kinase receptor associated protein
1418884_x_at	129.288	4.07e-07	9.91909	10.3929	0.47385	1.02e-06	1.38881	AK013312	Ccnb2	Mm.22592	9	cyclin B2
1418884_x_at	27.3698	0.000147357	8.02888	7.77296	-0.25592	0.000265928	-1.1941	NM_023294	Ndc80	Mm.225956	17	NDC80 homolog, kinetochore complex component (S. cerevisiae)
1418884_x_at	75.3164	3.32e-06	9.8839	9.59701	-0.286889	7.02e-06	-1.22001	NM_025272	Atp6v0e	Mm.22602	17	ATPase, H+ transporting, lysosomal V0 subunit E
1418884_x_at	61.592	7.18e-06	4.10774	5.57373	1.46598	1.55e-05	2.76251	BI409907	Zfp362	Mm.22616	4	zinc finger protein 362
1418884_x_at	21.0255	0.000376739	5.44533	4.98921	-0.456119	0.000461367	-1.37185	AV173898	Bcl9	Mm.226175	3	B cell CLL/lymphoma 9
1418884_x_at	20.6168	0.000403546	6.64697	6.99987	0.3529	0.00172356	1.27712	AF303106	Tpgs1	Mm.22623	10	tubulin polyglutamylase complex subunit 1
1418884_x_at	77.8529	2.92e-06	9.42843	9.73656	0.308132	1.27e-05	1.2381	BC025552	Ahsa1	Mm.22626	12	AHA1, activator of heat shock protein ATPase 1
1418884_x_at	7.35511	0.010941	5.88321	5.5736	-0.309611	0.0127699	-1.23937	AK007993	Ufl1	Mm.226295	4	UFM1 specific ligase 1
1418884_x_at	15.5242	0.00106767	7.28673	7.056	-0.230725	0.0048248	-1.17342	BC003717	Dgat1	Mm.22633	15	diacylglycerol O-acyltransferase 1
1418884_x_at	524.919	1.6e-09	2.5271	3.83725	1.31015	7.72e-09	2.47967	BB795733	B3galt1	Mm.226435	2	UDP-Gal:betaGlcNAc beta 1,3-galactosyltransferase, polypeptide 1
1418884_x_at	5.31753	0.0261972	5.24287	4.98471	-0.258155	0.0311254	-1.19595	BM899640	Wdtc1	Mm.226576	4	WD and tetratricopeptide repeats 1
1418884_x_at	5.01063	0.0304176	3.23061	3.67152	0.44091	0.0245159	1.35746	NM_013475	Apoh	Mm.2266	11	apolipoprotein H
1418884_x_at	17.1784	0.000757939	6.9483	6.44462	-0.503682	0.00140513	-1.41783	AK014360	Krt10	Mm.22662	11	keratin 10
1418884_x_at	22.6297	0.000290801	7.08892	7.35822	0.269298	0.000864407	1.20522	NM_010412	Hdac5	Mm.22665	11	histone deacetylase 5
1418884_x_at	6.54901	0.0151179	7.19928	7.42085	0.22157	0.0172191	1.166	X58876	Mdm2	Mm.22670	10	transformed mouse 3T3 cell double minute 2
1418884_x_at	42.5215	2.91e-05	3.53892	4.44908	0.910152	7.36e-05	1.87924	NM_009886	Celsr1	Mm.22680	15	cadherin, EGF LAG seven-pass G-type receptor 1 (flamingo homolog, Drosophila)
1418884_x_at	6.04738	0.0187453	6.80755	6.54349	-0.264067	0.0296871	-1.20086	AK008225	Thap3	Mm.226820	4	THAP domain containing, apoptosis associated protein 3
1418884_x_at	45.8422	2.2e-05	7.71018	8.17969	0.469513	8.05e-05	1.38464	AV113735	Fam13b	Mm.226899	18	family with sequence similarity 13, member B
1418884_x_at	5.36339	0.0256308	4.30801	3.76932	-0.538685	0.0367671	-1.45265	NM_013839	Nr1h3	Mm.22690	2	nuclear receptor subfamily 1, group H, member 3
1418884_x_at	820.336	2.71e-10	6.02156	6.98949	0.967937	6.72e-10	1.95604	BB044157	Brcc3	Mm.226957	X	BRCA1/BRCA2-containing complex, subunit 3
1418884_x_at	109.503	7.79e-07	7.94904	7.31892	-0.630117	3.02e-06	-1.54769	BC005518	Rhbdd1	Mm.226994	1	rhomboid domain containing 1
1418884_x_at	102.678	1e-06	10.2495	9.85209	-0.397459	2.65e-06	-1.31719	AK003416	Itgav	Mm.227	2	integrin alpha V
1418884_x_at	9.84469	0.00462455	8.17551	7.99212	-0.183392	0.0221159	-1.13555	BE688673	Gtf2h1	Mm.22700	7	general transcription factor II H, polypeptide 1
1418884_x_at	67.1959	5.14e-06	10.0057	9.56412	-0.441569	1.1e-05	-1.35808	BI220012	Serpinh1	Mm.22708	7	serine (or cysteine) peptidase inhibitor, clade H, member 1
1418884_x_at	14.3818	0.00137772	8.71335	8.26251	-0.45084	0.00142341	-1.36684	BM120823	Eif4e2	Mm.227183	1	eukaryotic translation initiation factor 4E member 2
1418884_x_at	136.215	3.32e-07	8.39606	7.99603	-0.400025	1.85e-06	-1.31953	BB667817	Fgfr1op	Mm.227250	17	Fgfr1 oncogene partner
1418884_x_at	303.911	1.4e-08	6.05178	3.60916	-2.44262	3.26e-08	-5.43627	BC002154	Fam84a	Mm.227253	12	family with sequence similarity 84, member A
1418884_x_at	6.85763	0.0133166	9.58969	9.77875	0.189056	0.0157389	1.14002	NM_026374	Ilf2	Mm.227258	3	interleukin enhancer binding factor 2
1418884_x_at	12.2875	0.00230377	9.11738	8.8379	-0.279479	0.0028409	-1.21376	BC005475	Prc1	Mm.227274	7	protein regulator of cytokinesis 1
1418884_x_at	43.5179	2.67e-05	2.58767	3.92318	1.33551	4.69e-05	2.52364	BB131588	AU015680	Mm.227443	9	expressed sequence AU015680
1418884_x_at	15.2194	0.00114104	8.75196	9.05269	0.300732	0.00389237	1.23177	AV286259	Zmiz1	Mm.227484	14	zinc finger, MIZ-type containing 1
1418884_x_at	4.65998	0.0363292	7.85446	7.73151	-0.122947	0.0408779	-1.08896	BB049138	Pvr	Mm.227506	7	poliovirus receptor
1418884_x_at	37.3406	4.73e-05	8.15145	7.58506	-0.566388	5.56e-05	-1.48081	BB412311	Bpnt1	Mm.227549	1	bisphosphate 3'-nucleotidase 1
1418884_x_at	7.51985	0.0102728	8.00408	7.84482	-0.159263	0.0171155	-1.11672	NM_009722	Atp2a2	Mm.227583	5	ATPase, Ca++ transporting, cardiac muscle, slow twitch 2
1418884_x_at	106.161	8.78e-07	8.84685	8.17393	-0.672912	4.7e-06	-1.59429	BB523906	Zmynd8	Mm.227598	2	zinc finger, MYND-type containing 8
1418884_x_at	45.9513	2.18e-05	6.65213	6.09717	-0.554964	2.95e-05	-1.46913	BB264725	Dcaf6	Mm.227605	1	DDB1 and CUL4 associated factor 6
1418884_x_at	41.8516	3.09e-05	8.97645	8.50305	-0.473402	6.26e-05	-1.38838	BM234433	Sh3pxd2b	Mm.227616	11	SH3 and PX domains 2B
1418884_x_at	12.9511	0.00194335	3.61332	3.22302	-0.390298	0.0429924	-1.31066	BM230524	Rapgef5	Mm.227642	12	Rap guanine nucleotide exchange factor (GEF) 5
1418884_x_at	33.1246	7.35e-05	7.74724	9.11955	1.37231	0.000196746	2.58885	NM_007801	Ctsh	Mm.2277	9	cathepsin H
1418884_x_at	8.33243	0.00763131	10.9642	11.1366	0.172483	0.024563	1.127	NM_011696	Vdac3	Mm.227704	8	voltage-dependent anion channel 3
1418884_x_at	33.2246	7.27e-05	6.62882	6.93113	0.302304	0.000674339	1.23311	AI746570	Eya3	Mm.227733	4	eyes absent 3 homolog (Drosophila)
1418884_x_at	15.8908	0.000987072	4.43287	5.01907	0.586198	0.00134711	1.50128	BE986758	Crtc1	Mm.227767	8	CREB regulated transcription coactivator 1
1418884_x_at	34.5093	6.33e-05	7.19837	7.56363	0.365264	0.00012643	1.28812	BI691129	Pdik1l	Mm.22778	4	PDLIM1 interacting kinase 1 like
1418884_x_at	67.2258	5.13e-06	6.17949	6.70999	0.530493	1.38e-05	1.44442	AK004398	Arv1	Mm.22779	8	ARV1 homolog (yeast)
1418884_x_at	328.959	1.03e-08	8.10764	7.04342	-1.06422	2.65e-08	-2.09104	NM_010585	Itpr1	Mm.227912	6	inositol 1,4,5-trisphosphate receptor 1
1418884_x_at	16.2111	0.000922775	5.47941	5.81454	0.335131	0.000839674	1.26149	NM_022882	Lpin2	Mm.227924	17	lipin 2
1418884_x_at	6.59832	0.0148106	7.0535	6.94038	-0.113118	0.0211708	-1.08156	AK010935	Csrp2bp	Mm.227925	2	cysteine and glycine-rich protein 2 binding protein
1418884_x_at	14.9849	0.00120179	8.86006	8.99972	0.139656	0.00223388	1.10164	AK003213	Vta1	Mm.227983	10	Vps20-associated 1 homolog (S. cerevisiae)
1418884_x_at	46.6386	2.06e-05	9.02397	8.48984	-0.534135	5.07e-05	-1.44807	BE627374	1810058I24Rik	Mm.228046	6	RIKEN cDNA 1810058I24 gene
1418884_x_at	9.00019	0.00607015	6.02794	6.32876	0.300822	0.0113765	1.23185	BB503267	Slc25a36	Mm.228067	9	solute carrier family 25, member 36
1418884_x_at	4.20805	0.0462211	7.4784	7.62681	0.148416	0.0438149	1.10835	BB275228	Rnf168	Mm.228263	16	ring finger protein 168
1418884_x_at	34.1779	6.55e-05	3.34423	2.87124	-0.472989	7e-05	-1.38798	BG073853	Akr1c19	Mm.22832	13	aldo-keto reductase family 1, member C19
1418884_x_at	43.9153	2.58e-05	5.30156	5.90155	0.599989	3.81e-05	1.51571	AK017117	Pibf1	Mm.22835	14	progesterone immunomodulatory binding factor 1
1418884_x_at	280.833	1.92e-08	8.46107	7.79768	-0.663385	3.5e-08	-1.58379	U07631	Hexa	Mm.2284	9	hexosaminidase A
1418884_x_at	16.4258	0.000882589	6.58528	6.93314	0.347864	0.00530287	1.27268	BG868120	Src	Mm.22845	2	Rous sarcoma oncogene
1418884_x_at	18.713	0.000565091	7.42445	7.12941	-0.29504	0.000866194	-1.22692	AW047294	B9d2	Mm.22849	7	B9 protein domain 2
1418884_x_at	106.976	8.53e-07	6.41544	4.86315	-1.55229	1.96e-06	-2.93282	BC024141	Vash2	Mm.22856	1	vasohibin 2
1418884_x_at	4.33997	0.0430207	8.69143	8.85605	0.164617	0.0491246	1.12087	BQ032685	Shoc2	Mm.228669	19	soc-2 (suppressor of clear) homolog (C. elegans)
1418884_x_at	163.894	1.61e-07	7.89047	6.94692	-0.943551	4.11e-07	-1.92326	NM_080638	Mvp	Mm.228797	7	major vault protein
1418884_x_at	62.2666	6.88e-06	8.59952	7.84164	-0.757874	2.05e-05	-1.691	BG071079	Ptch1	Mm.228798	13	patched homolog 1
1418884_x_at	46.9974	2e-05	7.20781	6.49479	-0.713022	5.52e-05	-1.63923	AK014548	Rin2	Mm.228799	2	Ras and Rab interactor 2
1418884_x_at	43.3906	2.7e-05	6.02055	6.51665	0.496106	7.26e-05	1.4104	AF241636	Wrn	Mm.228805	8	Werner syndrome homolog (human)
1418884_x_at	31.9291	8.41e-05	5.73409	5.04819	-0.685894	0.000162468	-1.6087	BB427728	Stard9	Mm.2289	2	START domain containing 9
1418884_x_at	5.29138	0.0265271	7.70427	8.02472	0.320456	0.0303764	1.24872	AF249668	Rnf14	Mm.228903	18	ring finger protein 14
1418884_x_at	23.9214	0.000238808	7.3235	7.58294	0.259431	0.00023466	1.19701	BF321497	Kat5	Mm.228930	19	K(lysine) acetyltransferase 5
1418884_x_at	30.4599	0.0001	7.82243	7.4185	-0.403933	0.000143582	-1.32311	BG060641	Fam20b	Mm.229107	1	family with sequence similarity 20, member B
1418884_x_at	16.0727	0.000949892	5.81212	5.24262	-0.5695	0.00177661	-1.48401	NM_008992	Abcd4	Mm.229109	12	ATP-binding cassette, sub-family D (ALD), member 4
1418884_x_at	259.907	2.61e-08	8.27993	9.25953	0.979606	4.24e-08	1.97193	BC016273	Dcps	Mm.229110	9	decapping enzyme, scavenger
1418884_x_at	388.097	5.32e-09	7.43508	8.02699	0.591917	1.88e-08	1.50725	AK005954	Syce2	Mm.229128	8	synaptonemal complex central element protein 2
1418884_x_at	80.9781	2.51e-06	8.78846	8.27817	-0.510297	8.06e-06	-1.42434	BC025221	Arfgef1	Mm.229141	1	ADP-ribosylation factor guanine nucleotide-exchange factor 1(brefeldin A-inhibited)
1418884_x_at	181.781	1.07e-07	6.47186	3.139	-3.33286	1.75e-07	-10.0761	NM_053123	Smarca1	Mm.229151	X	SWI/SNF related, matrix associated, actin dependent regulator of chromatin, subfamily a, member 1
1418884_x_at	487.477	2.15e-09	5.48277	2.48576	-2.99701	9.32e-09	-7.98346	BB795075	Ddr2	Mm.229249	1	discoidin domain receptor family, member 2
1418884_x_at	605.927	9.06e-10	8.72264	7.39107	-1.33157	4.65e-09	-2.51677	AK005070	Slc25a1	Mm.229291	16	solute carrier family 25 (mitochondrial carrier, citrate transporter), member 1
1418884_x_at	10.9228	0.00334974	6.08793	6.3	0.212066	0.0161777	1.15835	BB049700	Tfam	Mm.229292	10	transcription factor A, mitochondrial
1418884_x_at	18.5002	0.000587828	7.21991	7.41214	0.192233	0.00283704	1.14253	BC021775	Gatc	Mm.229308	5	glutamyl-tRNA(Gln) amidotransferase, subunit C
1418884_x_at	141.476	2.86e-07	6.69378	7.63601	0.94223	7.42e-07	1.9215	NM_008961	Pter	Mm.229322	2	phosphotriesterase related
1418884_x_at	43.1512	2.76e-05	7.72606	7.34475	-0.381309	5.28e-05	-1.30252	AK013701	Wdr11	Mm.229323	7	WD repeat domain 11
1418884_x_at	10.3271	0.00399034	7.12523	6.90627	-0.218962	0.00406896	-1.1639	AI196535	Txnrd3	Mm.229332	6	thioredoxin reductase 3
1418884_x_at	32.0672	8.28e-05	6.16068	6.55365	0.392965	0.000995281	1.31309	BM124000	Gba2	Mm.229444	4	glucosidase beta 2
1418884_x_at	9.5136	0.00513378	4.65156	5.00527	0.353711	0.0109781	1.27784	BB550000	Ubtd1	Mm.22948	19	ubiquitin domain containing 1
1418884_x_at	9.96279	0.00445828	2.74898	2.45168	-0.2973	0.0231699	-1.22884	BF100813	Ednrb	Mm.229532	14	endothelin receptor type B
1418884_x_at	8.84862	0.00638663	5.61018	5.80843	0.19825	0.00763203	1.14731	AK010429	Rnf135	Mm.22985	11	ring finger protein 135
1418884_x_at	53.4542	1.23e-05	10.6459	11.0138	0.367852	3.78e-05	1.29043	U82470	Got2	Mm.230169	8	glutamatic-oxaloacetic transaminase 2, mitochondrial
1418884_x_at	147.104	2.46e-07	8.576	7.96484	-0.61116	6.76e-07	-1.52749	AK013149	Ppm1m	Mm.23018	9	protein phosphatase 1M
1418884_x_at	115.817	6.26e-07	7.4276	5.01889	-2.40871	2.24e-06	-5.31	NM_007799	Ctse	Mm.230249	1	cathepsin E
1418884_x_at	141.512	2.86e-07	6.87096	7.64808	0.77713	7.11e-07	1.71372	BB379585	Ppm1f	Mm.230296	16	protein phosphatase 1F (PP2C domain containing)
1418884_x_at	56.5722	9.92e-06	5.90408	4.90592	-0.998163	2.08e-05	-1.99746	NM_009303	Syngr1	Mm.230301	15	synaptogyrin 1
1418884_x_at	3.96584	0.052906	1.95235	2.20784	0.25549	0.0431146	1.19374	NM_025458	Tmed6	Mm.23032	8	transmembrane emp24 protein transport domain containing 6
1418884_x_at	38.5383	4.2e-05	6.43941	5.96144	-0.477971	0.000104621	-1.39278	AF286537	Fer	Mm.23039	17	fer (fms/fps related) protein kinase
1418884_x_at	6.96268	0.0127652	5.65659	6.09032	0.433727	0.0206951	1.35072	BB131315	Fam171a1	Mm.23044	2	family with sequence similarity 171, member A1
1418884_x_at	96.5545	1.27e-06	7.00109	7.80294	0.801855	4.57e-06	1.74334	BB771888	Tmcc3	Mm.23047	10	transmembrane and coiled coil domains 3
1418884_x_at	34.9306	6.05e-05	7.4145	6.70912	-0.705382	0.00012	-1.63058	BC027137	Gigyf2	Mm.23065	1	GRB10 interacting GYF protein 2
1418884_x_at	34.3642	6.42e-05	9.11159	8.78106	-0.330535	8.95e-05	-1.25748	NM_026435	Ufm1	Mm.23067	3	ubiquitin-fold modifier 1
1418884_x_at	27.6647	0.000141762	6.34479	5.95153	-0.39326	0.000268072	-1.31336	BQ043107	Fbxo46	Mm.230830	7	F-box protein 46
1418884_x_at	4.05523	0.0503072	8.35935	8.2175	-0.141842	0.0382363	-1.10331	BB297047	Chrac1	Mm.23095	15	chromatin accessibility complex 1
1418884_x_at	6.23554	0.0172693	7.57051	7.41013	-0.160387	0.0455555	-1.11759	BB765875	Ago2	Mm.23095	15	argonaute RISC catalytic subunit 2
1418884_x_at	6.81263	0.0135619	7.1881	7.39917	0.211071	0.0348647	1.15755	NM_013859	Znhit2	Mm.2310	19	zinc finger, HIT domain containing 2
1418884_x_at	56.9333	9.68e-06	5.32349	3.8674	-1.45608	2.56e-05	-2.74363	BQ174439	Ston2	Mm.23125	12	stonin 2
1418884_x_at	57.5746	9.28e-06	7.77193	7.37841	-0.39352	2.68e-05	-1.31359	NM_007596	Caml	Mm.2313	13	calcium modulating ligand
1418884_x_at	4.21685	0.0459988	7.49121	7.60998	0.118771	0.0459633	1.08581	BB466021	Cntrl	Mm.231332	2	centriolin
1418884_x_at	81.3731	2.46e-06	9.25446	9.04465	-0.209807	1.22e-05	-1.15653	NM_009983	Ctsd	Mm.231395	7	cathepsin D
1418884_x_at	23.4007	0.000258241	7.49909	7.90671	0.407614	0.000705725	1.32649	AF251036	Prkcd	Mm.2314	14	protein kinase C, delta
[truncated: 6,159 more rows]

## Sheet: week7
ID	ANOVA F Value	ANOVA P Value	Con wk7	Treat wk7	Wk 7 Treat vs Con Diff	Wk 7 Treat vs Con p adj	Wk 7 Treat vs Con LogFC	GenBank	Symbol	UniGene	Chrom	Description
1418884_x_at	6.76582	0.0138231	3.82428	3.37613	-0.448153	0.0119688	-1.36429	BB503979	Gm11783	Mm.173163	4	predicted gene 11783
1418884_x_at	16.5553	0.000859417	2.91287	2.46759	-0.445284	0.0126805	-1.36158	BG961961	AA467197	Mm.36783	2	expressed sequence AA467197
1418884_x_at	10.5994	0.00368006	3.42652	2.99322	-0.433296	0.00285366	-1.35032	NM_010735	Lta	Mm.87787	17	lymphotoxin A
1418884_x_at	4.57683	0.0379355	3.2801	2.86661	-0.41349	0.0310526	-1.3319	BM248342	Tgfbr1	Mm.197552	4	transforming growth factor, beta receptor I
1418884_x_at	12.4426	0.00221256	2.67531	2.28071	-0.394596	0.00194824	-1.31457	S80963	Il13ra1	Mm.24208	X	interleukin 13 receptor, alpha 1
1418884_x_at	7.26046	0.0113495	2.91129	2.52248	-0.388805	0.00764096	-1.30931	BF319490	Pebp4	Mm.23509	14	phosphatidylethanolamine binding protein 4
1418884_x_at	4.74189	0.0348288	2.26604	1.89167	-0.374366	0.0227853	-1.29627	AV044319	Clhc1	Mm.69388	11	clathrin heavy chain linker domain containing 1
1418884_x_at	11.7562	0.0026543	2.83446	2.47395	-0.360504	0.00257123	-1.28387	BB141577	Fmo5	Mm.385180	3	flavin containing monooxygenase 5
1418884_x_at	10.7687	0.00350227	2.55175	2.19162	-0.360129	0.00232066	-1.28354	BB558081	Tomm70a	Mm.213292	16	translocase of outer mitochondrial membrane 70 homolog A (yeast)
1418884_x_at	10.3667	0.00394316	3.87687	3.51833	-0.358538	0.0153208	-1.28213	BE854760	Ing4	Mm.262547	6	inhibitor of growth family, member 4
1418884_x_at	21.1288	0.00037032	9.32613	8.96948	-0.356655	0.000779532	-1.28045	U91922	Dhx9	Mm.20000	1	DEAH (Asp-Glu-Ala-His) box polypeptide 9
1418884_x_at	77.0747	3.04e-06	3.57698	3.22396	-0.353025	0.0404485	-1.27724	AF226613	Slc40a1	Mm.28756	1	solute carrier family 40 (iron-regulated transporter), member 1
1418884_x_at	7.06083	0.0122754	2.07969	1.73138	-0.348311	0.0136742	-1.27307	NM_011461	Spic	Mm.21642	10	Spi-C transcription factor (Spi-1/PU.1 related)
1418884_x_at	4.22087	0.0458976	4.79553	4.45198	-0.343547	0.0479478	-1.26887	AW908355	C87436	Mm.404040	6	expressed sequence C87436
1418884_x_at	12.6991	0.00207128	3.66739	3.32494	-0.342454	0.00136251	-1.26791	AK011729	Tenm2	Mm.439889	11	teneurin transmembrane protein 2
1418884_x_at	4.26538	0.0447951	4.29681	3.95829	-0.338522	0.0365639	-1.26446	AK015351	Tdrd9	Mm.60648	12	tudor domain containing 9
1418884_x_at	4.4774	0.039974	2.60142	2.27165	-0.329771	0.0313922	-1.25681	AV241872	Dis3l2	Mm.389152	1	DIS3 mitotic control homolog (S. cerevisiae)-like 2
1418884_x_at	4.93077	0.0316519	3.27464	2.95103	-0.323617	0.0222667	-1.25146	BC027370	Cntln	Mm.440562	4	centlein, centrosomal protein
1418884_x_at	5.12133	0.028804	4.21621	3.89461	-0.321599	0.033086	-1.24971	AW495835	Ubxn11	Mm.282029	4	UBX domain protein 11
1418884_x_at	8.17224	0.00807805	3.08707	2.77794	-0.309136	0.0234631	-1.23897	BG073499	Pcnx	Mm.86584	12	pecanex homolog (Drosophila)
1418884_x_at	7.29404	0.0112025	2.49285	2.1843	-0.30855	0.00892332	-1.23846	BB483759	Cd93	Mm.681	2	CD93 antigen
1418884_x_at	10.7874	0.00348336	2.95678	2.64829	-0.308496	0.00633365	-1.23842	AK016747	Tmem30c	Mm.158563	16	transmembrane protein 30C
1418884_x_at	3.91079	0.0545895	2.82405	2.51597	-0.308079	0.0386845	-1.23806	BB026315	Gh	Mm.343934	11	growth hormone
1418884_x_at	6.25701	0.0171103	4.88823	4.58989	-0.298337	0.0161826	-1.22973	AB016248	Sc5d	Mm.32700	9	sterol-C5-desaturase (fungal ERG3, delta-5-desaturase) homolog (S. cerevisae)
1418884_x_at	13.3344	0.00176707	4.54276	4.24477	-0.297989	0.0383715	-1.22943	NM_133209	Pilrb1	Mm.347593	5	paired immunoglobin-like type 2 receptor beta 1
1418884_x_at	3.99244	0.0521156	3.49851	3.20432	-0.294193	0.0438101	-1.2262	BB043168	Hs6st2	Mm.252561	X	heparan sulfate 6-O-sulfotransferase 2
1418884_x_at	7.51991	0.0102726	2.71778	2.4256	-0.292183	0.00936608	-1.22449	BB529038	Rmst	Mm.429764	10	rhabdomyosarcoma 2 associated transcript (non-coding RNA)
1418884_x_at	5.25255	0.0270267	3.93038	3.63943	-0.290946	0.0472164	-1.22344	AF425643	Rab40b	Mm.281639	11	Rab40B, member RAS oncogene family
1418884_x_at	5.29617	0.0264662	2.61318	2.32368	-0.289495	0.0170537	-1.22221	AV314213	Smarcd1	Mm.273756	15	SWI/SNF related, matrix associated, actin dependent regulator of chromatin, subfamily d, member 1
1418884_x_at	7.28166	0.0112564	3.28716	2.99866	-0.288493	0.0185483	-1.22136	AF061531	Herc2	Mm.20929	7	hect (homologous to the E6-AP (UBE3A) carboxyl terminus) domain and RCC1 (CHC1)-like domain (RLD) 2
1418884_x_at	4.79176	0.0339529	3.60154	3.31811	-0.283433	0.0276647	-1.21709	AV269411	Mmd2	Mm.48712	5	monocyte to macrophage differentiation-associated 2
1418884_x_at	122.351	5.05e-07	6.39438	6.1118	-0.282574	0.0358805	-1.21636	BB825830	Atrx	Mm.10141	X	alpha thalassemia/mental retardation syndrome X-linked homolog (human)
1418884_x_at	6.99512	0.0126006	3.17057	2.8884	-0.282172	0.0421418	-1.21602	BM119774	Cyp27b1	Mm.6216	10	cytochrome P450, family 27, subfamily b, polypeptide 1
1418884_x_at	7.0642	0.012259	2.56454	2.28274	-0.281797	0.0181339	-1.21571	BQ174589	Gabra2	Mm.5304	5	gamma-aminobutyric acid (GABA) A receptor, subunit alpha 2
1418884_x_at	8.77937	0.00653805	3.19837	2.9188	-0.279569	0.00537191	-1.21383	BB001228	Tet1	Mm.17774	10	tet methylcytosine dioxygenase 1
1418884_x_at	18.2909	0.000611327	5.65584	5.37649	-0.279341	0.00330449	-1.21364	AW491109	Zbtb20	Mm.136238	16	zinc finger and BTB domain containing 20
1418884_x_at	8.29117	0.00774335	3.94925	3.67215	-0.277099	0.00654402	-1.21176	AV371704	Tspan1	Mm.45994	4	tetraspanin 1
1418884_x_at	10.837	0.0034336	3.63598	3.35914	-0.276839	0.00916153	-1.21154	BC022129	C8b	Mm.87072	4	complement component 8, beta polypeptide
1418884_x_at	7.75366	0.0094094	1.95967	1.68419	-0.275481	0.0107232	-1.2104	AA522020	AA522020	Mm.350729	Y	expressed sequence AA522020
1418884_x_at	6.84601	0.0133794	2.85325	2.58296	-0.270288	0.0457659	-1.20605	BG075369	Tmem174	Mm.28766	13	transmembrane protein 174
1418884_x_at	5.04232	0.0299444	1.95373	1.68428	-0.269452	0.0254569	-1.20535	NM_028628	Lce1l	Mm.291773	3	late cornified envelope 1L
1418884_x_at	3.65403	0.0633783	5.52884	5.26325	-0.265588	0.0478138	-1.20213	BC024702	Ttr	Mm.2108	18	transthyretin
1418884_x_at	31.9194	8.42e-05	4.06301	3.79758	-0.26543	0.00526349	-1.20199	BC016105	Daglb	Mm.469963	5	diacylglycerol lipase, beta
1418884_x_at	37.1765	4.8e-05	6.78096	6.51607	-0.264896	0.0275797	-1.20155	NM_030680	Upf1	Mm.390048	8	UPF1 regulator of nonsense transcripts homolog (yeast)
1418884_x_at	4.93819	0.0315346	3.42379	3.15987	-0.263913	0.0272417	-1.20073	BB532532	S1pr3	Mm.136736	13	sphingosine-1-phosphate receptor 3
1418884_x_at	5.84556	0.0205073	4.09275	3.83178	-0.260966	0.0146031	-1.19828	BB526251	C130009A20Rik	Mm.406713	12	RIKEN cDNA C130009A20 gene
1418884_x_at	10.4639	0.00383049	4.5922	4.33251	-0.259697	0.0040588	-1.19723	NM_008113	Arhgdig	Mm.1383	17	Rho GDP dissociation inhibitor (GDI) gamma
1418884_x_at	7.44137	0.0105846	5.67744	5.41832	-0.259128	0.00944489	-1.19675	BF319676	Atp8b3	Mm.52511	10	ATPase, class I, type 8B, member 3
1418884_x_at	4.73029	0.0350364	2.9369	2.67785	-0.259049	0.0246931	-1.19669	BB449554	Eme2	Mm.440199	17	essential meiotic endonuclease 1 homolog 2 (S. pombe)
1418884_x_at	12.5775	0.00213683	4.76081	4.50496	-0.255848	0.00846401	-1.19404	AB000502	Kcnq2	Mm.40615	2	potassium voltage-gated channel, subfamily Q, member 2
1418884_x_at	8.75694	0.00658808	2.54902	2.29886	-0.250159	0.0243948	-1.18934	BF463926	Fam117b	Mm.258250	1	family with sequence similarity 117, member B
1418884_x_at	5.10504	0.0290347	5.04908	4.79975	-0.249326	0.0246474	-1.18865	BG064768	Entpd7	Mm.248237	19	ectonucleoside triphosphate diphosphohydrolase 7
1418884_x_at	10.9307	0.00334209	4.8454	4.60054	-0.244864	0.00835508	-1.18498	NM_008868	Pla2g2c	Mm.5189	4	phospholipase A2, group IIC
1418884_x_at	5.21169	0.0275651	3.682	3.43726	-0.244741	0.0325515	-1.18488	BC002218	Col26a1	Mm.295020	5	collagen, type XXVI, alpha 1
1418884_x_at	36.9949	4.89e-05	5.29751	5.05492	-0.242595	0.000144776	-1.18312	AK010402	Vps9d1	Mm.276193	8	VPS9 domain containing 1
1418884_x_at	4.32077	0.0434691	2.21861	1.97684	-0.241764	0.031496	-1.18244	BB309153	Copg2os2	Mm.22891	6	coatomer protein complex, subunit gamma 2, opposite strand 2
1418884_x_at	9.2825	0.00553116	4.85711	4.61568	-0.241427	0.0122191	-1.18216	BF318215	Tgfb1	Mm.248380	7	transforming growth factor, beta 1
1418884_x_at	6.02399	0.0189396	4.16376	3.92581	-0.237947	0.0322001	-1.17931	NM_009435	Tssk1	Mm.439725	16	testis-specific serine kinase 1
1418884_x_at	4.43843	0.0408099	2.36536	2.12874	-0.236628	0.0335061	-1.17824	AK015996	Abca14	Mm.158178	7	ATP-binding cassette, sub-family A (ABC1), member 14
1418884_x_at	7.42426	0.0106541	2.39003	2.15667	-0.233359	0.0287778	-1.17557	BQ032752	Stc1	Mm.20911	14	stanniocalcin 1
1418884_x_at	36.6472	5.07e-05	6.06581	5.83335	-0.232455	0.00348427	-1.17483	BM247833	Nt5c2	Mm.40965	19	5'-nucleotidase, cytosolic II
1418884_x_at	2003.91	7.67e-12	3.36307	3.1311	-0.231974	0.0408247	-1.17444	BC028826	Ugt2b34	Mm.281844	5	UDP glucuronosyltransferase 2 family, polypeptide B34
1418884_x_at	6.89934	0.0130942	2.36814	2.1363	-0.231836	0.0125514	-1.17433	BE979428	AI849538	Mm.443731	2	expressed sequence AI849538
1418884_x_at	7.30836	0.0111405	4.71257	4.48094	-0.23163	0.0398231	-1.17416	BB303415	Dnajc27	Mm.271656	12	DnaJ (Hsp40) homolog, subfamily C, member 27
1418884_x_at	6.39046	0.0161615	1.86365	1.63329	-0.230368	0.0146272	-1.17313	BB171354	Adcyap1	Mm.3407	17	adenylate cyclase activating polypeptide 1
1418884_x_at	11.6675	0.00271907	3.70745	3.47848	-0.228977	0.0207348	-1.172	NM_009381	Thrsp	Mm.28585	7	thyroid hormone responsive
1418884_x_at	6.95043	0.012828	5.38875	5.16046	-0.228288	0.0283876	-1.17144	AK011594	Ing1	Mm.25709	8	inhibitor of growth family, member 1
1418884_x_at	19.0844	0.000527971	4.91554	4.68774	-0.227806	0.0116242	-1.17105	BE981800	D10Bwg1070e	Mm.439841	10	DNA segment, Chr 10, Brigham & Women's Genetics 1070 expressed
1418884_x_at	4.27224	0.0446284	3.10124	2.87425	-0.22699	0.0380607	-1.17039	AA266298	Fignl1	Mm.236114	11	fidgetin-like 1
1418884_x_at	5.54389	0.0235441	3.19132	2.96607	-0.225246	0.022756	-1.16898	AF322631	Kcnj10	Mm.254563	1	potassium inwardly-rectifying channel, subfamily J, member 10
1418884_x_at	5.49814	0.0240523	3.64416	3.41927	-0.224887	0.0241674	-1.16869	BF469258	Paip1	Mm.490243	13	polyadenylate binding protein-interacting protein 1
1418884_x_at	34.5058	6.33e-05	2.66705	2.44444	-0.222611	0.00589459	-1.16684	BE981392	Akap13	Mm.216107	7	A kinase (PRKA) anchor protein 13
1418884_x_at	4.81353	0.0335792	2.13867	1.91773	-0.220936	0.0249116	-1.16549	NM_020501	Tas2r105	Mm.377131	6	taste receptor, type 2, member 105
1418884_x_at	7.849	0.00908342	4.52023	4.30047	-0.219767	0.0255307	-1.16455	BB383225	Xpr1	Mm.266215	1	xenotropic and polytropic retrovirus receptor 1
1418884_x_at	17.7261	0.000680847	7.2516	7.03299	-0.218611	0.00922772	-1.16361	BE951394	Rnf217	Mm.295212	10	ring finger protein 217
1418884_x_at	1452.04	2.78e-11	5.55016	5.33248	-0.217683	0.0135743	-1.16286	BE199556	Pard3	Mm.299254	8	par-3 family cell polarity regulator
1418884_x_at	22.4998	0.000296779	11.0349	10.8183	-0.216614	0.0152353	-1.162	AF178958	Rhoa	Mm.757	9	ras homolog gene family, member A
1418884_x_at	15.4406	0.00108718	6.02909	5.81349	-0.215603	0.0482089	-1.16119	BM213868	Trpm6	Mm.215171	19	transient receptor potential cation channel, subfamily M, member 6
1418884_x_at	43.2821	2.73e-05	5.81295	5.59747	-0.21548	0.0362781	-1.16109	C77953	Commd5	Mm.291716	15	COMM domain containing 5
1418884_x_at	38.6914	4.14e-05	6.97303	6.75757	-0.215458	0.0164879	-1.16107	BC025856	Phldb1	Mm.28639	9	pleckstrin homology-like domain, family B, member 1
1418884_x_at	9.59764	0.00499816	4.32024	4.10483	-0.21541	0.0484544	-1.16103	BC011214	Suv420h1	Mm.278578	19	suppressor of variegation 4-20 homolog 1 (Drosophila)
1418884_x_at	6.1417	0.0179866	2.5161	2.30159	-0.214514	0.0265449	-1.16031	BB282989	Vwc2	Mm.337851	11	von Willebrand factor C domain containing 2
1418884_x_at	6.47604	0.0155875	2.23022	2.01582	-0.214403	0.0132976	-1.16022	BB356354	C030014A21Rik	Mm.447534	13	RIKEN cDNA C030014A21 gene
1418884_x_at	5.57678	0.023187	2.50432	2.29324	-0.211074	0.0179699	-1.15755	BB356045	C030011L09Rik	Mm.126426	2	RIKEN cDNA C030011L09 gene
1418884_x_at	4.78422	0.0340835	1.92087	1.71002	-0.210849	0.0255874	-1.15737	AV038436	Ceacam11	Mm.36666	7	carcinoembryonic antigen-related cell adhesion molecule 11
1418884_x_at	8.04157	0.00846687	2.14409	1.93388	-0.210203	0.0155098	-1.15685	BB021589	Ddo	Mm.252862	10	D-aspartate oxidase
1418884_x_at	4.04391	0.0506275	2.23689	2.02898	-0.207908	0.0382064	-1.15501	AB060589	Brinp1	Mm.248788	4	bone morphogenic protein/retinoic acid inducible neural specific 1
1418884_x_at	4.11278	0.0487178	7.64943	7.44216	-0.207271	0.0380434	-1.1545	AI853422	Smg7	Mm.270775	1	Smg-7 homolog, nonsense mediated mRNA decay factor (C. elegans)
1418884_x_at	9.67278	0.00488066	1.90636	1.69947	-0.206896	0.00543567	-1.1542	BB104635	Lhx9	Mm.250732	1	LIM homeobox protein 9
1418884_x_at	24.3774	0.000223268	6.70939	6.50274	-0.206653	0.0115255	-1.15401	U58497	Dyrk1a	Mm.310973	16	dual-specificity tyrosine-(Y)-phosphorylation regulated kinase 1a
1418884_x_at	4.54981	0.0384764	2.39908	2.19569	-0.203389	0.0400449	-1.1514	AK017334	Ano9	Mm.235813	7	anoctamin 9
1418884_x_at	4.85868	0.0328201	5.22145	5.01838	-0.203073	0.0451861	-1.15115	NM_019877	Copz2	Mm.22144	11	coatomer protein complex, subunit zeta 2
1418884_x_at	14.0227	0.00149785	3.39082	3.18848	-0.202338	0.0120866	-1.15056	BB428424	Spock3	Mm.334552	8	sparc/osteonectin, cwcv and kazal-like domains proteoglycan 3
1418884_x_at	5.47548	0.0243092	1.92279	1.72223	-0.200561	0.0264879	-1.14915	BM933756	Crh	Mm.290689	3	corticotropin releasing hormone
1418884_x_at	13.0941	0.00187513	3.14229	2.94184	-0.200443	0.00244379	-1.14905	NM_026639	Art4	Mm.31840	6	ADP-ribosyltransferase 4
1418884_x_at	5.02646	0.0301801	4.84831	4.64843	-0.199877	0.038529	-1.1486	BB297402	Tyw1	Mm.271296	5	tRNA-yW synthesizing protein 1 homolog (S. cerevisiae)
1418884_x_at	4.57475	0.0379768	6.28034	6.08183	-0.198518	0.0355892	-1.14752	NM_010950	Numbl	Mm.458153	7	numb-like
1418884_x_at	18.4659	0.000591604	3.84837	3.65276	-0.195604	0.0286074	-1.1452	AK018327	Gpr165	Mm.256065	X	G protein-coupled receptor 165
1418884_x_at	9.71045	0.00482306	3.02657	2.83149	-0.195079	0.0223571	-1.14479	AV223153	Ppp2r2c	Mm.41694	5	protein phosphatase 2, regulatory subunit B, gamma
1418884_x_at	11.7825	0.00263538	6.39006	6.19514	-0.19492	0.0412134	-1.14466	BC019561	Slmo1	Mm.221420	18	slowmo homolog 1 (Drosophila)
1418884_x_at	6.8494	0.0133611	3.95557	3.7618	-0.193764	0.0280101	-1.14374	BG087177	D130062J10Rik	Mm.442069	13	RIKEN cDNA D130062J10 gene
1418884_x_at	7.80116	0.00924519	5.98981	5.7964	-0.193416	0.010486	-1.14347	BG063048	Rbfox2	Mm.202774	15	RNA binding protein, fox-1 homolog (C. elegans) 2
1418884_x_at	6.88518	0.0131692	6.23579	6.04376	-0.192026	0.0204929	-1.14237	BB506415	Commd9	Mm.330424	2	COMM domain containing 9
1418884_x_at	27.8174	0.000138968	10.8421	10.6513	-0.190739	0.0470944	-1.14135	AF224264	Fus	Mm.277680	7	fused in sarcoma
1418884_x_at	523.2	1.62e-09	7.5402	7.35031	-0.189888	0.0133339	-1.14068	BF303544	Vapb	Mm.260456	2	vesicle-associated membrane protein, associated protein B and C
1418884_x_at	5.43801	0.0247412	2.32783	2.1393	-0.18853	0.0402218	-1.1396	BB398835	Foxm1	Mm.42148	6	forkhead box M1
1418884_x_at	6.67938	0.0143221	4.03825	3.85001	-0.188244	0.0131534	-1.13938	NM_030716	Kcnip2	Mm.213204	19	Kv channel-interacting protein 2
1418884_x_at	6.44203	0.0158125	3.42974	3.24197	-0.187776	0.0439442	-1.13901	AK019693	Eif4g3	Mm.268903	4	eukaryotic translation initiation factor 4 gamma, 3
1418884_x_at	9.9396	0.00449033	2.97471	2.79043	-0.184281	0.00826336	-1.13625	AK016872	Arl13a	Mm.159203	X	ADP-ribosylation factor-like 13A
1418884_x_at	30.3907	0.000100788	8.02038	7.83725	-0.183137	0.0264153	-1.13535	BI658203	Tnpo2	Mm.220357	8	transportin 2 (importin 3, karyopherin beta 2b)
1418884_x_at	9.52732	0.00511132	6.47343	6.29156	-0.181864	0.039418	-1.13435	BG063745	Samd4b	Mm.54120	7	sterile alpha motif domain containing 4B
1418884_x_at	4.87055	0.0326241	3.01421	2.83313	-0.181073	0.044147	-1.13373	BC010799	Glyat	Mm.39974	19	glycine-N-acyltransferase
1418884_x_at	30.3168	0.000101686	5.47622	5.29692	-0.179303	0.035927	-1.13234	BC025890	Tpcn2	Mm.102235	7	two pore segment channel 2
1418884_x_at	4.90082	0.0321309	1.98395	1.80623	-0.177723	0.0408896	-1.1311	AV160090	Snap25	Mm.45953	2	synaptosomal-associated protein 25
1418884_x_at	13.0907	0.00187673	5.83288	5.65626	-0.176615	0.00201047	-1.13023	AF239169	Nfatc1	Mm.329560	18	nuclear factor of activated T cells, cytoplasmic, calcineurin dependent 1
1418884_x_at	16.6475	0.000843378	6.11209	5.9366	-0.175498	0.0313428	-1.12935	AK014553	Crtc2	Mm.35627	3	CREB regulated transcription coactivator 2
1418884_x_at	4.23405	0.0455677	1.95531	1.78219	-0.173114	0.0432999	-1.12749	BB731805	Mpped2	Mm.45628	2	metallophosphoesterase domain containing 2
1418884_x_at	28.9383	0.000120439	3.01726	2.84545	-0.171815	0.0206549	-1.12648	BB775785	Pilra	Mm.379385	5	paired immunoglobin-like type 2 receptor alpha
1418884_x_at	4.53438	0.0387895	6.48614	6.31439	-0.171748	0.0278163	-1.12642	BG866904	Ttc7	Mm.77396	17	tetratricopeptide repeat domain 7
1418884_x_at	5.55482	0.0234246	5.61209	5.44061	-0.171487	0.0497881	-1.12622	BB769612	Slc6a17	Mm.212867	3	solute carrier family 6 (neurotransmitter transporter), member 17
1418884_x_at	6.76361	0.0138356	8.10808	7.93833	-0.169745	0.0494512	-1.12486	NM_009383	Tial1	Mm.242072	7	Tia1 cytotoxic granule-associated RNA binding protein-like 1
1418884_x_at	5.36167	0.0256517	4.58962	4.4211	-0.168519	0.0463422	-1.1239	AK015907	Kcnj9	Mm.261168	1	potassium inwardly-rectifying channel, subfamily J, member 9
1418884_x_at	8.6639	0.00680068	4.21302	4.04587	-0.167147	0.046106	-1.12284	BB133079	S1pr1	Mm.982	3	sphingosine-1-phosphate receptor 1
1418884_x_at	51.1571	1.45e-05	5.23093	5.06388	-0.167043	0.0336381	-1.12275	BM226368	Ino80d	Mm.74718	1	INO80 complex subunit D
1418884_x_at	3.72272	0.060865	5.64662	5.48	-0.166627	0.042176	-1.12243	BB293365	Sae1	Mm.258530	7	SUMO1 activating enzyme subunit 1
1418884_x_at	10.1777	0.00417442	5.18193	5.01636	-0.165565	0.0111189	-1.1216	BF471867	Ppm1a	Mm.261045	12	protein phosphatase 1A, magnesium dependent, alpha isoform
1418884_x_at	119.888	5.47e-07	7.65256	7.48795	-0.164608	0.0105109	-1.12086	NM_019571	Tspan5	Mm.31927	3	tetraspanin 5
1418884_x_at	10.5284	0.00375791	2.22311	2.06	-0.163111	0.00851456	-1.1197	AK015008	Caps2	Mm.194428	10	calcyphosphine 2
1418884_x_at	7.21769	0.0115404	4.27446	4.11172	-0.162741	0.0262646	-1.11941	BF465758	Pax6	Mm.3608	2	paired box 6
1418884_x_at	11.3007	0.00300923	4.07444	3.91383	-0.16061	0.027044	-1.11776	BM936011	Ctxn2	Mm.295608	2	cortexin 2
1418884_x_at	15.1515	0.00115823	6.79012	6.63108	-0.159046	0.0499567	-1.11655	AK020972	Sbf1	Mm.35483	15	SET binding factor 1
1418884_x_at	58.9735	8.47e-06	5.41746	5.25876	-0.158707	0.0242417	-1.11629	AV026976	Ptk2b	Mm.21613	14	PTK2 protein tyrosine kinase 2 beta
1418884_x_at	10.8051	0.00346543	5.73329	5.57868	-0.154603	0.0278572	-1.11312	BB763642	Fam129c	Mm.482159	8	family with sequence similarity 129, member C
1418884_x_at	21.4261	0.000352594	8.53926	8.38522	-0.154031	0.0265145	-1.11267	BB499476	Igf2bp1	Mm.294769	11	insulin-like growth factor 2 mRNA binding protein 1
1418884_x_at	8.40452	0.00744033	3.07554	2.92732	-0.148225	0.0456591	-1.10821	BB527782	Samm50	Mm.290725	15	sorting and assembly machinery component 50 homolog (S. cerevisiae)
1418884_x_at	8.58534	0.00698692	3.54991	3.40393	-0.145985	0.0355221	-1.10649	BM122177	Ttn	Mm.373672	2	titin
1418884_x_at	73.0728	3.73e-06	4.50846	4.36416	-0.144293	0.0478223	-1.10519	BF019797	Nbeal2	Mm.335481	9	neurobeachin-like 2
1418884_x_at	7.42864	0.0106363	7.44803	7.30396	-0.144071	0.0362921	-1.10502	BM117074	Cdc42bpa	Mm.259655	1	CDC42 binding protein kinase alpha
1418884_x_at	14.3944	0.00137372	7.97908	7.83525	-0.143838	0.0402707	-1.10484	BI690209	Parva	Mm.143763	7	parvin, alpha
1418884_x_at	105.64	8.95e-07	8.17949	8.03929	-0.140194	0.0435308	-1.10205	D50563	Tead2	Mm.3019	7	TEA domain family member 2
1418884_x_at	61.7181	7.12e-06	7.11483	6.97566	-0.139164	0.0048962	-1.10127	BM195862	Ptpn23	Mm.335477	9	protein tyrosine phosphatase, non-receptor type 23
1418884_x_at	12.1266	0.00240349	2.82065	2.68454	-0.136111	0.0293838	-1.09894	AK007822	Aldh1l1	Mm.30035	6	aldehyde dehydrogenase 1 family, member L1
1418884_x_at	8.30776	0.00769807	4.56997	4.43436	-0.135605	0.0393495	-1.09855	AW490835	Baalc	Mm.233837	15	brain and acute leukemia, cytoplasmic
1418884_x_at	11.3639	0.00295656	6.27721	6.14256	-0.134651	0.039202	-1.09783	AF364868	Mypop	Mm.440069	7	Myb-related transcription factor, partner of profilin
1418884_x_at	9.41502	0.00529878	4.74864	4.61588	-0.132759	0.0111985	-1.09639	NM_013592	Matn4	Mm.29428	2	matrilin 4
1418884_x_at	50.3642	1.54e-05	7.03089	6.89982	-0.131069	0.0325162	-1.09511	NM_008380	Inhba	Mm.8042	13	inhibin beta-A
1418884_x_at	21.6082	0.000342255	5.12193	4.99158	-0.130355	0.00243857	-1.09456	AK006904	Fam219aos	Mm.440546	4	family with sequence similarity 219, member A, opposite strand
1418884_x_at	3.73562	0.0604071	7.18742	7.05746	-0.129961	0.0491797	-1.09426	BG794880	Epn2	Mm.139695	11	epsin 2
1418884_x_at	108.449	8.08e-07	7.15854	7.02914	-0.129404	0.00190447	-1.09384	BC006631	Numa1	Mm.27259	7	nuclear mitotic apparatus protein 1
1418884_x_at	37.8654	4.49e-05	8.01665	7.88785	-0.128804	4.12e-05	-1.09339	BC002196	Tbc1d20	Mm.288733	2	TBC1 domain family, member 20
1418884_x_at	394.235	5e-09	11.0503	10.9217	-0.128602	0.0139447	-1.09323	BQ177137	Snhg1	Mm.292489	19	small nucleolar RNA host gene 1
1418884_x_at	6.423	0.0159402	8.17247	8.04606	-0.12641	0.0154349	-1.09157	AV013771	Rer1	Mm.241604	4	RER1 retention in endoplasmic reticulum 1 homolog (S. cerevisiae)
1418884_x_at	44.6411	2.43e-05	8.44233	8.31922	-0.123107	0.000742445	-1.08908	AF022957	Anp32a	Mm.269088	9	acidic (leucine-rich) nuclear phosphoprotein 32 family, member A
1418884_x_at	40.9227	3.36e-05	7.33498	7.21233	-0.122643	0.0374927	-1.08873	BC013716	Hsf1	Mm.347444	15	heat shock factor 1
1418884_x_at	3.71028	0.061311	5.32466	5.20674	-0.117928	0.042384	-1.08518	BE648070	Hic2	Mm.261602	16	hypermethylated in cancer 2
1418884_x_at	7.83592	0.0091273	2.04774	1.9307	-0.117037	0.0492099	-1.08451	AV331592	Got2	Mm.230169	8	glutamatic-oxaloacetic transaminase 2, mitochondrial
1418884_x_at	318.198	1.17e-08	7.22164	7.11021	-0.111433	0.0327615	-1.0803	AW553387	Lmo7	Mm.218981	14	LIM domain only 7
1418884_x_at	10.9712	0.00330348	8.34706	8.23765	-0.109413	0.047591	-1.07879	AK004593	Tnfaip1	Mm.386774	11	tumor necrosis factor, alpha-induced protein 1 (endothelial)
1418884_x_at	32.3778	8e-05	8.8177	8.71012	-0.107576	0.0109871	-1.07742	NM_021714	Wbp11	Mm.141197	6	WW domain binding protein 11
1418884_x_at	4.18321	0.0468566	9.05841	8.95148	-0.106932	0.0488775	-1.07694	NM_030238	Dync1h1	Mm.181430	12	dynein cytoplasmic 1 heavy chain 1
1418884_x_at	66.6324	5.31e-06	8.12575	8.01927	-0.106483	0.029284	-1.0766	NM_030561	BC004004	Mm.290116	17	cDNA sequence BC004004
1418884_x_at	51.1263	1.46e-05	8.42239	8.31881	-0.103575	0.034025	-1.07443	BI180630	Snhg12	Mm.258912	4	small nucleolar RNA host gene 12
1418884_x_at	17.1513	0.000762035	2.7364	2.63658	-0.0998188	0.00787346	-1.07164	C88013	Tfap2e	Mm.331881	4	transcription factor AP-2, epsilon
1418884_x_at	4.00286	0.05181	6.13098	6.0317	-0.099279	0.0365591	-1.07124	BF164393	Iqsec1	Mm.196943	6	IQ motif and Sec7 domain 1
1418884_x_at	23.8289	0.000242123	1.6181	1.5221	-0.0959943	0.00420737	-1.0688	BB535327	Rassf9	Mm.282672	10	Ras association (RalGDS/AF-6) domain family (N-terminal) member 9
1418884_x_at	4.67512	0.036046	9.48994	9.39688	-0.0930696	0.0496327	-1.06664	NM_019795	Dnajc7	Mm.402409	11	DnaJ (Hsp40) homolog, subfamily C, member 7
1418884_x_at	10.0445	0.00434765	6.82005	6.72761	-0.0924379	0.0481305	-1.06617	BC024503	Nomo1	Mm.274811	7	nodal modulator 1
1418884_x_at	18199.8	1.13e-15	7.1968	7.10461	-0.0921927	0.0289585	-1.06599	NM_025622	Lgals2	Mm.390793	15	lectin, galactose-binding, soluble 2
1418884_x_at	5.97347	0.0193678	8.14664	8.05449	-0.0921444	0.034226	-1.06595	AV258722	Rangap1	Mm.270975	15	RAN GTPase activating protein 1
1418884_x_at	1501.93	2.43e-11	9.65816	9.57018	-0.0879832	0.0412558	-1.06288	BC004724	Fn1	Mm.193099	1	fibronectin 1
1418884_x_at	11.159	0.00313161	10.2237	10.1391	-0.0845863	0.0380814	-1.06038	BC009096	Nusap1	Mm.290015	2	nucleolar and spindle associated protein 1
1418884_x_at	9.81057	0.00467402	2.46566	2.3833	-0.0823583	0.0460317	-1.05875	NM_009324	Tbx2	Mm.287052	11	T-box 2
1418884_x_at	23.5522	0.000252392	4.15692	4.07534	-0.0815803	0.0419387	-1.05818	BE956674	Kcnq4	Mm.249977	4	potassium voltage-gated channel, subfamily Q, member 4
1418884_x_at	480.727	2.27e-09	9.64523	9.56388	-0.0813496	0.00740661	-1.05801	BC026751	Znhit1	Mm.273147	5	zinc finger, HIT domain containing 1
1418884_x_at	78.5963	2.82e-06	7.44427	7.36352	-0.0807488	0.0277567	-1.05757	BB453531	Erf	Mm.8068	7	Ets2 repressor factor
1418884_x_at	284.761	1.82e-08	9.82944	9.75207	-0.0773728	0.0171019	-1.05509	AV074236	S100a16	Mm.331185	3	S100 calcium binding protein A16
1418884_x_at	379.255	5.83e-09	8.70457	8.62788	-0.0766862	0.0220407	-1.05459	BC019992	Sltm	Mm.22379	9	SAFB-like, transcription modulator
1418884_x_at	6.7083	0.0141527	9.13317	9.05904	-0.0741226	0.0111637	-1.05272	BC002306	Polr2h	Mm.288730	16	polymerase (RNA) II (DNA directed) polypeptide H
1418884_x_at	114.085	6.64e-07	10.4079	10.3391	-0.0688117	0.046238	-1.04885	BC024419	Polr2f	Mm.279861	15	polymerase (RNA) II (DNA directed) polypeptide F
1418884_x_at	330.645	1.01e-08	8.41285	8.34545	-0.0673992	0.0201589	-1.04783	NM_012047	Brd7	Mm.5400	8	bromodomain containing 7
1418884_x_at	198.073	7.62e-08	9.96853	9.90294	-0.0655879	0.0362986	-1.04651	NM_025498	Psenen	Mm.86557	7	presenilin enhancer 2 homolog (C. elegans)
1418884_x_at	16.644	0.00084398	7.21476	7.15029	-0.0644654	0.0469373	-1.0457	AI838750	Mettl1	Mm.251593	10	methyltransferase like 1
1418884_x_at	285.414	1.8e-08	8.22897	8.16808	-0.060897	0.0180679	-1.04311	NM_007544	Bid	Mm.235081	6	BH3 interacting domain death agonist
1418884_x_at	331.731	9.92e-09	9.26571	9.21274	-0.0529765	0.00548442	-1.0374	W59564	BC003965	Mm.274433	17	cDNA sequence BC003965
1418884_x_at	33.6649	6.93e-05	8.53364	8.48584	-0.0477977	0.0412973	-1.03369	NM_025389	Anapc11	Mm.21645	11	anaphase promoting complex subunit 11
1418884_x_at	99.7196	1.12e-06	11.9386	11.8936	-0.044997	0.00740621	-1.03168	NM_026506	Snrpg	Mm.276802	6	small nuclear ribonucleoprotein polypeptide G
1418884_x_at	31.5852	8.76e-05	12.6207	12.5828	-0.0378755	0.0181147	-1.0266	D00208	S100a4	Mm.3925	3	S100 calcium binding protein A4
1418884_x_at	191.846	8.65e-08	13.028	13.0765	0.0484698	0.0260964	1.03417	NM_031170	Krt8	Mm.358618	15	keratin 8
1418884_x_at	1181.58	6.32e-11	7.69526	7.75835	0.0630899	0.0388445	1.0447	NM_008332	Ifit2	Mm.2036	19	interferon-induced protein with tetratricopeptide repeats 2
1418884_x_at	711.589	4.77e-10	10.0123	10.0755	0.0631674	0.0126882	1.04476	BB264620	Slc7a1	Mm.275489	5	solute carrier family 7 (cationic amino acid transporter, y+ system), member 1
1418884_x_at	46.0447	2.16e-05	8.35493	8.41999	0.0650581	0.0373984	1.04613	AK004254	Ankrd46	Mm.396537	15	ankyrin repeat domain 46
1418884_x_at	47.6409	1.9e-05	9.97886	10.0446	0.0657157	0.0480168	1.0466	BG060788	Met	Mm.86844	6	met proto-oncogene
1418884_x_at	458.308	2.75e-09	9.86846	9.93506	0.0665984	0.031883	1.04724	NM_025975	Dynlt3	Mm.29150	X	dynein light chain Tctex-type 3
1418884_x_at	14.6993	0.00128138	10.9191	10.9858	0.0667131	0.019004	1.04733	BM246972	Rap1b	Mm.233009	10	RAS related protein 1b
1418884_x_at	253.775	2.87e-08	8.73287	8.80555	0.0726826	0.0440588	1.05167	BC013898	Cdkn2d	Mm.29020	9	cyclin-dependent kinase inhibitor 2D (p19, inhibits CDK4)
1418884_x_at	183.638	1.03e-07	7.5203	7.59665	0.0763435	0.0321799	1.05434	BB225012	Preb	Mm.272414	5	prolactin regulatory element binding
1418884_x_at	21.2722	0.000361638	2.65339	2.73341	0.0800223	0.0321368	1.05703	AV265727	Aknaos	Mm.443256	4	AT-hook transcription factor, opposite strand
1418884_x_at	481.925	2.25e-09	9.28023	9.36154	0.0813101	0.0140348	1.05798	BC027246	Rfwd3	Mm.334816	8	ring finger and WD repeat domain 3
1418884_x_at	72.5797	3.83e-06	8.64569	8.73019	0.0845059	0.0351105	1.06032	NM_009791	Aspm	Mm.168523	1	asp (abnormal spindle)-like, microcephaly associated (Drosophila)
1418884_x_at	6.25248	0.0171437	10.1364	10.2223	0.0858908	0.0400105	1.06134	BQ177004	Polr2b	Mm.273217	5	polymerase (RNA) II (DNA directed) polypeptide B
1418884_x_at	510.76	1.79e-09	7.40768	7.49789	0.0902019	0.0225069	1.06452	BM195829	D8Ertd82e	Mm.244971	8	DNA segment, Chr 8, ERATO Doi 82, expressed
1418884_x_at	1630.8	1.75e-11	8.53823	8.63163	0.0934007	0.0186052	1.06688	BC021876	F11r	Mm.294882	1	F11 receptor
1418884_x_at	31.7187	8.62e-05	8.61218	8.7083	0.0961177	0.0416943	1.06889	BB795106	Pank3	Mm.255044	11	pantothenate kinase 3
1418884_x_at	52.3011	1.34e-05	6.50874	6.60561	0.0968775	0.036866	1.06946	BB389641	Derl2	Mm.28131	11	Der1-like domain family, member 2
1418884_x_at	44.7244	2.41e-05	8.22829	8.32633	0.0980433	0.0459622	1.07032	NM_008188	Thumpd3	Mm.781	6	THUMP domain containing 3
1418884_x_at	87.2916	1.88e-06	9.4175	9.51581	0.0983075	0.0237218	1.07052	BQ176589	Hnrnpll	Mm.64579	17	heterogeneous nuclear ribonucleoprotein L-like
1418884_x_at	216.871	5.33e-08	8.43863	8.53759	0.0989665	0.0269558	1.07101	BM119407	Abcb7	Mm.426128	X	ATP-binding cassette, sub-family B (MDR/TAP), member 7
1418884_x_at	63.7648	6.29e-06	10.1009	10.2006	0.0997303	0.0310729	1.07157	AB056479	Cs	Mm.58836	10	citrate synthase
1418884_x_at	4.48883	0.0397329	7.88797	7.99066	0.102688	0.0452407	1.07377	BC016515	Peli1	Mm.28957	11	pellino 1
1418884_x_at	191.882	8.64e-08	8.23426	8.33722	0.102968	0.025304	1.07398	AW546137	Bmpr2	Mm.7106	1	bone morphogenetic protein receptor, type II (serine/threonine kinase)
1418884_x_at	4.69505	0.0356772	7.38025	7.4841	0.103857	0.0317715	1.07464	BG065282	Cep120	Mm.193678	18	centrosomal protein 120
1418884_x_at	241.989	3.46e-08	8.3801	8.48674	0.106635	0.0312454	1.07671	AV343569	Fam178a	Mm.212609	19	family with sequence similarity 178, member A
1418884_x_at	19.5047	0.000489563	4.32917	4.43625	0.107078	0.02507	1.07704	BC023032	Cend1	Mm.87027	7	cell cycle exit and neuronal differentiation 1
1418884_x_at	46.9177	2.01e-05	5.7472	5.85563	0.108437	0.0367295	1.07806	BC010822	Pex16	Mm.202782	2	peroxisomal biogenesis factor 16
1418884_x_at	24.5585	0.000217449	7.70095	7.80953	0.10858	0.0240751	1.07817	AW212577	Slc25a51	Mm.260210	4	solute carrier family 25, member 51
1418884_x_at	84.0902	2.17e-06	8.49195	8.60071	0.108759	0.029538	1.0783	AW107953	Mycbp2	Mm.6478	14	MYC binding protein 2
1418884_x_at	44.6735	2.42e-05	8.31439	8.42435	0.10996	0.0327014	1.0792	BI248354	Rell1	Mm.243632	5	RELT-like 1
1418884_x_at	24.8924	0.000207208	8.97626	9.08663	0.110374	0.000246014	1.07951	BF146397	Hdac3	Mm.20521	18	histone deacetylase 3
1418884_x_at	156.536	1.92e-07	9.11805	9.22976	0.111708	0.021236	1.08051	BG070871	Rif1	Mm.254530	2	Rap1 interacting factor 1 homolog (yeast)
1418884_x_at	3492.99	8.33e-13	9.66078	9.77524	0.114459	0.000541481	1.08257	BG070487	Acat1	Mm.293233	9	acetyl-Coenzyme A acetyltransferase 1
1418884_x_at	139.632	3.01e-07	6.47202	6.5866	0.114584	0.0170811	1.08266	AF326558	Ppt1	Mm.277719	4	palmitoyl-protein thioesterase 1
1418884_x_at	86.2611	1.97e-06	6.02043	6.13569	0.115255	0.0101611	1.08317	BG295243	Arhgap22	Mm.318350	14	Rho GTPase activating protein 22
1418884_x_at	105.048	9.15e-07	8.5226	8.63802	0.115417	0.0138093	1.08329	NM_011050	Pdcd4	Mm.1605	19	programmed cell death 4
1418884_x_at	93.0439	1.47e-06	6.98884	7.10468	0.115839	0.00639473	1.0836	AW490576	Golga3	Mm.9392	5	golgi autoantigen, golgin subfamily a, 3
1418884_x_at	223.069	4.77e-08	7.46506	7.58433	0.119271	0.0327279	1.08619	BC011248	Rrp36	Mm.45101	17	ribosomal RNA processing 36 homolog (S. cerevisiae)
1418884_x_at	13.9033	0.00154067	9.30507	9.42458	0.119505	0.00853539	1.08636	AI226757	Sec62	Mm.26017	3	SEC62 homolog (S. cerevisiae)
1418884_x_at	22.5123	0.000296197	6.61929	6.73889	0.119599	0.0399383	1.08643	AW542746	Slc25a44	Mm.301740	3	solute carrier family 25, member 44
1418884_x_at	240.303	3.56e-08	7.1926	7.31268	0.120075	0.0094054	1.08679	AI449447	Bbs12	Mm.32171	3	Bardet-Biedl syndrome 12 (human)
1418884_x_at	342.881	8.7e-09	7.31082	7.4324	0.121575	0.00623263	1.08792	AW540521	Ppil3	Mm.340195	1	peptidylprolyl isomerase (cyclophilin)-like 3
1418884_x_at	20.949	0.000381588	8.36389	8.48799	0.124104	0.0412985	1.08983	AK014527	Cep192	Mm.30857	18	centrosomal protein 192
1418884_x_at	66.502	5.35e-06	5.30463	5.4307	0.126078	0.044263	1.09132	BB008997	Glt28d2	Mm.482978	3	glycosyltransferase 28 domain containing 2
1418884_x_at	14.4384	0.00135988	7.007	7.13315	0.126143	0.00885092	1.09137	AF362952	Top1mt	Mm.182401	15	DNA topoisomerase 1, mitochondrial
1418884_x_at	234.673	3.9e-08	6.47747	6.60607	0.128593	0.0345896	1.09323	NM_020282	Nqo2	Mm.264036	13	NAD(P)H dehydrogenase, quinone 2
1418884_x_at	488.355	2.14e-09	7.6584	7.78734	0.128942	0.00294425	1.09349	BB795235	Fzd5	Mm.150813	1	frizzled homolog 5 (Drosophila)
1418884_x_at	13.3075	0.00177877	5.49944	5.63016	0.130714	0.0429067	1.09484	NM_007997	Fdxr	Mm.4719	11	ferredoxin reductase
1418884_x_at	7.99458	0.00861237	7.53404	7.66479	0.130754	0.0336525	1.09487	NM_007711	Clcn3	Mm.25263	8	chloride channel 3
1418884_x_at	16.6789	0.000838004	5.47906	5.61255	0.133491	0.0359323	1.09695	BE956863	Pvt1	Mm.4608	15	plasmacytoma variant translocation 1
1418884_x_at	54.6813	1.13e-05	7.91601	8.05097	0.134964	0.0172651	1.09807	BG072763	Arhgap19	Mm.21646	19	Rho GTPase activating protein 19
1418884_x_at	9.89644	0.00455075	3.10618	3.24344	0.137262	0.00293158	1.09982	NM_008791	Pcp4	Mm.5023	16	Purkinje cell protein 4
1418884_x_at	9.44038	0.0052557	8.61046	8.74786	0.137401	0.0126848	1.09992	BC023107	Chtf8	Mm.490308	8	CTF8, chromosome transmission fidelity factor 8
1418884_x_at	117.754	5.87e-07	6.25383	6.39291	0.139081	0.0300737	1.1012	AK010469	Paox	Mm.486735	7	polyamine oxidase (exo-N4-amino)
1418884_x_at	215.763	5.44e-08	8.62177	8.76174	0.139969	0.0284117	1.10188	BB080732	Ireb2	Mm.208991	9	iron responsive element binding protein 2
1418884_x_at	21.0909	0.000372664	9.11189	9.25207	0.140187	0.0234368	1.10205	AW049660	Nfix	Mm.9394	8	nuclear factor I/X
1418884_x_at	9.81186	0.00467214	7.75437	7.89508	0.140709	0.0312064	1.10245	BB701578	Frmd4a	Mm.37932	2	FERM domain containing 4A
1418884_x_at	21.7292	0.000335598	8.59541	8.73619	0.140787	0.0172477	1.10251	BB557975	Lpp	Mm.209385	16	LIM domain containing preferred translocation partner in lipoma
1418884_x_at	24.8731	0.000207785	2.31311	2.45543	0.142324	0.0418006	1.10368	AK005736	Cetn1	Mm.195831	18	centrin 1
1418884_x_at	9.79361	0.00469886	2.36938	2.51281	0.143425	0.0028731	1.10452	BE136429	Fads6	Mm.21995	11	fatty acid desaturase domain family, member 6
1418884_x_at	5.95942	0.019489	5.335	5.47943	0.144429	0.0318344	1.10529	AV259286	Tysnd1	Mm.71514	10	trypsin domain containing 1
1418884_x_at	20.8561	0.000387574	6.77253	6.91839	0.145859	0.0233753	1.10639	BG963325	Pde7a	Mm.355614	3	phosphodiesterase 7A
1418884_x_at	608.307	8.92e-10	5.6593	5.80796	0.148665	0.023185	1.10854	BB521146	Tmem117	Mm.74873	15	transmembrane protein 117
1418884_x_at	15.5689	0.00105741	3.09004	3.23891	0.148866	0.0177588	1.1087	BB825678	Notch4	Mm.173813	17	notch 4
1418884_x_at	8.1055	0.00827381	8.08261	8.2325	0.14989	0.00618453	1.10948	U27177	Rbl1	Mm.244671	2	retinoblastoma-like 1 (p107)
1418884_x_at	40.21	3.59e-05	7.19159	7.34168	0.150087	0.0136414	1.10964	BC027138	Zbtb44	Mm.239355	9	zinc finger and BTB domain containing 44
1418884_x_at	30.844	9.55e-05	6.56287	6.71886	0.155987	0.0448268	1.11418	BE688816	Sfswap	Mm.288714	5	splicing factor, suppressor of white-apricot homolog (Drosophila)
1418884_x_at	36.4442	5.17e-05	7.28846	7.44685	0.158396	0.0150554	1.11605	BE949068	Lsm6	Mm.28694	8	LSM6 homolog, U6 small nuclear RNA associated (S. cerevisiae)
1418884_x_at	5.24657	0.0271047	6.09991	6.25936	0.159443	0.0253276	1.11686	NM_007932	Eng	Mm.225297	2	endoglin
1418884_x_at	6.7189	0.0140912	6.14717	6.30808	0.160909	0.0136562	1.11799	BI157430	Camkk2	Mm.289237	5	calcium/calmodulin-dependent protein kinase kinase 2, beta
1418884_x_at	4.32639	0.0433371	5.89154	6.05355	0.162015	0.0308508	1.11885	BI665246	Yy1	Mm.3868	12	YY1 transcription factor
1418884_x_at	24.7042	0.000212903	8.37538	8.53779	0.162406	0.0202327	1.11915	AI327038	Cdk14	Mm.389061	5	cyclin-dependent kinase 14
1418884_x_at	8.23796	0.00789092	2.65776	2.82355	0.165786	0.0177746	1.12178	AY080897	Onecut3	Mm.250572	10	one cut domain, family member 3
1418884_x_at	120.076	5.43e-07	7.3864	7.55223	0.165824	0.00338952	1.12181	AK004735	Smug1	Mm.254820	15	single-strand selective monofunctional uracil DNA glycosylase
1418884_x_at	58.8832	8.52e-06	7.72791	7.89491	0.166998	0.045504	1.12272	AW107196	Samd4	Mm.214454	14	sterile alpha motif domain containing 4
1418884_x_at	4.1415	0.047948	2.8924	3.06353	0.171132	0.0442313	1.12594	AV234966	Lyg2	Mm.332981	1	lysozyme G-like 2
1418884_x_at	6.93546	0.0129053	6.71769	6.88946	0.171769	0.0101342	1.12644	BI900142	Zdhhc21	Mm.32047	4	zinc finger, DHHC domain containing 21
1418884_x_at	233.569	3.98e-08	5.29809	5.47217	0.17408	0.0111685	1.12824	NM_025905	Ttc23	Mm.249356	7	tetratricopeptide repeat domain 23
1418884_x_at	38.8267	4.09e-05	7.30314	7.47732	0.174179	0.00620451	1.12832	BI662324	Gna13	Mm.193925	11	guanine nucleotide binding protein, alpha 13
1418884_x_at	12.0557	0.00244914	5.78977	5.96716	0.177391	0.030524	1.13084	BB275228	Rnf168	Mm.228263	16	ring finger protein 168
1418884_x_at	6.5037	0.0154074	3.53859	3.7166	0.178007	0.0204579	1.13132	AW539049	Asap3	Mm.77788	4	ArfGAP with SH3 domain, ankyrin repeat and PH domain 3
1418884_x_at	10.9228	0.00334974	6.18945	6.3678	0.178348	0.0388528	1.13159	BB049700	Tfam	Mm.229292	10	transcription factor A, mitochondrial
1418884_x_at	5.62169	0.0227101	7.30857	7.488	0.179427	0.0239658	1.13243	BB003847	Mbnl2	Mm.238266	14	muscleblind-like 2
1418884_x_at	21.3211	0.000358731	7.478	7.65986	0.181865	0.00036443	1.13435	AW553784	Ago2	Mm.23095	15	argonaute RISC catalytic subunit 2
1418884_x_at	28.5286	0.000126832	7.64852	7.83068	0.18216	0.0218225	1.13458	BI410774	Incenp	Mm.29755	19	inner centromere protein
1418884_x_at	19.3189	0.000506097	6.10224	6.28454	0.182299	0.000370889	1.13469	Z74630	Btbd9	Mm.41220	17	BTB (POZ) domain containing 9
1418884_x_at	25.1547	0.000199583	5.13646	5.32073	0.184271	0.0411307	1.13624	BB123487	Marf1	Mm.85442	16	meiosis arrest female 1
1418884_x_at	9.0577	0.00595521	1.73568	1.9201	0.184418	0.0189062	1.13636	AV124537	Lyve1	Mm.396078	7	lymphatic vessel endothelial hyaluronan receptor 1
1418884_x_at	7.50564	0.0103284	9.36629	9.55169	0.185397	0.0284852	1.13713	BC018442	Appbp2	Mm.271997	11	amyloid beta precursor protein (cytoplasmic tail) binding protein 2
1418884_x_at	16.1526	0.000934112	6.63823	6.82454	0.186314	0.0379427	1.13785	BB296225	Strbp	Mm.237095	2	spermatid perinuclear RNA binding protein
1418884_x_at	9.96494	0.00445533	9.0156	9.20327	0.187666	0.00798376	1.13892	NM_010301	Gna11	Mm.260925	10	guanine nucleotide binding protein, alpha 11
1418884_x_at	15.5088	0.00107124	7.80183	7.99029	0.18846	0.0132036	1.13955	BE912771	Hspa4	Mm.239865	11	heat shock protein 4
1418884_x_at	897.305	1.89e-10	9.55162	9.74131	0.189692	0.0307503	1.14052	BB145101	Slc44a2	Mm.148425	9	solute carrier family 44, member 2
1418884_x_at	37.4119	4.69e-05	7.73493	7.92581	0.19088	0.0328416	1.14146	BG069220	Trmt1	Mm.275720	8	tRNA methyltransferase 1
1418884_x_at	8.9173	0.00624074	2.80744	2.99868	0.19124	0.0467134	1.14174	BC021148	Pign	Mm.268911	1	phosphatidylinositol glycan anchor biosynthesis, class N
1418884_x_at	42.5819	2.9e-05	3.71999	3.91229	0.192303	0.0484094	1.14259	BB484991	Pot1a	Mm.274589	6	protection of telomeres 1A
1418884_x_at	248.193	3.13e-08	7.54423	7.7367	0.192469	0.0267621	1.14272	BE989096	Ahr	Mm.341377	12	aryl-hydrocarbon receptor
1418884_x_at	16.3619	0.000894319	6.72792	6.92237	0.194451	0.0211619	1.14429	BB417360	Uba6	Mm.34012	5	ubiquitin-like modifier activating enzyme 6
1418884_x_at	24.4967	0.000219412	5.71274	5.90888	0.196144	0.00327489	1.14563	AV047988	Rhobtb3	Mm.276200	13	Rho-related BTB domain containing 3
1418884_x_at	394.781	4.97e-09	5.89925	6.09594	0.196685	0.0355468	1.14606	BE981853	Tmem158	Mm.8569	9	transmembrane protein 158
1418884_x_at	7.09834	0.0120944	1.90631	2.10323	0.196922	0.0462213	1.14625	BM116113	Myt1l	Mm.253067	12	myelin transcription factor 1-like
1418884_x_at	6.16398	0.017813	1.711	1.91254	0.201539	0.0116165	1.14992	AV075508	Ssx2ip	Mm.200783	3	synovial sarcoma, X breakpoint 2 interacting protein
1418884_x_at	96.1172	1.29e-06	6.4352	6.63874	0.203535	0.0125572	1.15152	BC018381	Wls	Mm.6766	3	wntless homolog (Drosophila)
1418884_x_at	16.967	0.000790598	2.73883	2.94266	0.203826	0.00173616	1.15175	BQ177154	Mapk4	Mm.254517	18	mitogen-activated protein kinase 4
1418884_x_at	6.67437	0.0143517	5.97146	6.17617	0.204713	0.0173656	1.15246	BG064099	Braf	Mm.245513	6	Braf transforming gene
1418884_x_at	1241	5.2e-11	5.10701	5.31243	0.205425	0.0209324	1.15303	BC024580	Cmbl	Mm.28108	15	carboxymethylenebutenolidase-like (Pseudomonas)
1418884_x_at	10.0332	0.00436272	6.05904	6.26474	0.205704	0.0327089	1.15325	AV288141	Prorsd1	Mm.251087	11	prolyl-tRNA synthetase domain containing 1
1418884_x_at	9.5179	0.00512672	3.80329	4.01438	0.211093	0.00814386	1.15757	BC021326	Zfp189	Mm.186994	4	zinc finger protein 189
1418884_x_at	23.7422	0.000245283	6.71467	6.9281	0.213432	0.00438809	1.15944	AF305730	Rnf41	Mm.294120	10	ring finger protein 41
1418884_x_at	14.5984	0.00131106	7.29421	7.50797	0.213764	0.00245951	1.15971	AW557010	Dennd4c	Mm.273718	4	DENN/MADD domain containing 4C
1418884_x_at	4.40963	0.0414416	5.01501	5.23479	0.219772	0.0275322	1.16455	AK012780	Hspb2	Mm.1980	9	heat shock protein 2
1418884_x_at	6.53879	0.0151826	1.99537	2.21629	0.220917	0.0355657	1.16547	AI848492	Lypd6	Mm.130607	2	LY6/PLAUR domain containing 6
1418884_x_at	5.75076	0.021406	1.75748	1.98074	0.22326	0.037774	1.16737	BG065651	C76332	Mm.351861	11	expressed sequence C76332
1418884_x_at	4.49343	0.0396362	2.96973	3.19434	0.224614	0.0294314	1.16846	NM_013922	Zfp354c	Mm.103674	11	zinc finger protein 354C
1418884_x_at	10.8312	0.00343935	5.52182	5.7475	0.225679	0.00402082	1.16933	BC021474	Usp43	Mm.158885	11	ubiquitin specific peptidase 43
1418884_x_at	41.4889	3.19e-05	5.58855	5.81483	0.226287	0.00467453	1.16982	AK006421	Ing5	Mm.64065	1	inhibitor of growth family, member 5
1418884_x_at	13.5375	0.00168174	5.76467	5.99099	0.226321	0.0253435	1.16985	AK018685	Ttc39b	Mm.5540	4	tetratricopeptide repeat domain 39B
1418884_x_at	50.8	1.49e-05	4.27485	4.50236	0.227505	0.0473286	1.17081	BB294970	Ctr9	Mm.255858	7	Ctr9, Paf1/RNA polymerase II complex component, homolog (S. cerevisiae)
1418884_x_at	161.322	1.71e-07	5.74825	5.97823	0.229985	0.0484396	1.17282	NM_020010	Cyp51	Mm.140158	5	cytochrome P450, family 51
1418884_x_at	195.405	8.04e-08	6.35716	6.58798	0.230813	0.0350228	1.1735	AK007746	Uggt2	Mm.213406	14	UDP-glucose glycoprotein glucosyltransferase 2
1418884_x_at	7.67903	0.00967481	2.03156	2.26552	0.233954	0.0208712	1.17605	BB179095	Enpp2	Mm.250256	15	ectonucleotide pyrophosphatase/phosphodiesterase 2
1418884_x_at	156.5	1.93e-07	6.68886	6.92541	0.236549	0.00415765	1.17817	AW763746	Kdm6b	Mm.261201	11	KDM1 lysine (K)-specific demethylase 6B
1418884_x_at	80.1304	2.61e-06	5.40384	5.64105	0.237215	0.0192241	1.17872	AK017225	Pikfyve	Mm.38370	1	phosphoinositide kinase, FYVE finger containing
1418884_x_at	11.1112	0.0031743	2.07842	2.31869	0.240275	0.0218777	1.18122	AU258667	Crem	Mm.5244	18	cAMP responsive element modulator
1418884_x_at	22.0958	0.000316387	8.27518	8.51594	0.240758	0.000556765	1.18161	AK018550	Zfp871	Mm.38813	17	zinc finger protein 871
1418884_x_at	6.47038	0.0156246	2.66024	2.90215	0.241908	0.0250268	1.18256	BB281406	Samd11	Mm.406833	4	sterile alpha motif domain containing 11
1418884_x_at	6.38617	0.016191	5.88527	6.12943	0.244168	0.0374272	1.18441	BM207556	Setd5	Mm.367159	6	SET domain containing 5
1418884_x_at	9.76369	0.00474307	9.32992	9.57686	0.24694	0.037608	1.18669	AF332060	Cyb5r3	Mm.22560	15	cytochrome b5 reductase 3
1418884_x_at	544.927	1.38e-09	6.64404	6.89329	0.249242	0.00594611	1.18858	BB262218	Mmgt1	Mm.291824	X	membrane magnesium transporter 1
1418884_x_at	8.09159	0.00831534	4.40477	4.65544	0.250673	0.00510074	1.18976	AK014173	Tbkbp1	Mm.27882	11	TBK1 binding protein 1
1418884_x_at	75.3246	3.32e-06	6.50914	6.76027	0.251139	0.00222234	1.19015	BB031290	Rbm6	Mm.139926	9	RNA binding motif protein 6
1418884_x_at	6.77483	0.0137724	3.74047	3.99462	0.254156	0.010048	1.19264	NM_011317	Khdrbs1	Mm.8256	4	KH domain containing, RNA binding, signal transduction associated 1
1418884_x_at	49.4809	1.65e-05	8.42866	8.68561	0.25695	0.00227107	1.19495	NM_009320	Slc6a6	Mm.395650	6	solute carrier family 6 (neurotransmitter transporter, taurine), member 6
1418884_x_at	37.4057	4.7e-05	2.37079	2.63152	0.260723	0.000876385	1.19808	AK006384	Erich2	Mm.423014	2	glutamate rich 2
1418884_x_at	7.26732	0.0113193	3.67922	3.94197	0.262749	0.0382871	1.19976	BG866322	Gm166	Mm.25220	7	predicted gene 166
1418884_x_at	8.95405	0.00616438	4.22112	4.48496	0.263836	0.0188908	1.20067	BB135507	Smarca5	Mm.246803	8	SWI/SNF related, matrix associated, actin dependent regulator of chromatin, subfamily a, member 5
1418884_x_at	12.6357	0.00210514	5.32897	5.59464	0.265662	0.0332302	1.20219	BB149997	Eif5b	Mm.260943	1	eukaryotic translation initiation factor 5B
1418884_x_at	30.7861	9.61e-05	6.82662	7.09448	0.26786	0.00698296	1.20402	AF296657	Ube2g2	Mm.458125	10	ubiquitin-conjugating enzyme E2G 2
1418884_x_at	6.32216	0.0166387	2.04034	2.31159	0.271246	0.035681	1.20685	AK020945	Krba1	Mm.107646	6	KRAB-A domain containing 1
1418884_x_at	7.9997	0.00859638	2.88272	3.15766	0.274933	0.0147986	1.20994	AK005563	Parp14	Mm.244406	16	poly (ADP-ribose) polymerase family, member 14
1418884_x_at	8.95421	0.00616404	5.3534	5.63342	0.280016	0.0368716	1.21421	AI661805	Ado	Mm.297250	10	2-aminoethanethiol (cysteamine) dioxygenase
1418884_x_at	8.48569	0.00723239	2.91607	3.19843	0.282363	0.0200437	1.21619	BG095232	Phc3	Mm.233173	3	polyhomeotic-like 3 (Drosophila)
1418884_x_at	9.99229	0.00441792	1.89735	2.18005	0.282705	0.00312447	1.21647	AW046662	Opalin	Mm.54119	19	oligodendrocytic myelin paranodal and inner loop protein
1418884_x_at	12.1185	0.00240864	5.01978	5.30299	0.283208	0.0267206	1.2169	AF124142	Akt3	Mm.235194	1	thymoma viral proto-oncogene 3
1418884_x_at	11.5225	0.00282945	4.93775	5.23573	0.297983	0.0247499	1.22942	BB810787	Yipf5	Mm.270382	18	Yip1 domain family, member 5
1418884_x_at	5.21956	0.0274604	3.52344	3.82191	0.298471	0.0235919	1.22984	AK006931	Lrrc27	Mm.17757	7	leucine rich repeat containing 27
1418884_x_at	7.48779	0.0103988	5.73988	6.04728	0.307401	0.0415551	1.23748	BB484264	Tpp2	Mm.401675	1	tripeptidyl peptidase II
1418884_x_at	4.13701	0.0480674	2.38351	2.69298	0.309475	0.0450077	1.23926	BG066116	Fam179b	Mm.138465	12	family with sequence similarity 179, member B
1418884_x_at	497.826	1.98e-09	4.75089	5.0611	0.310208	0.045441	1.23989	BC011193	Ptger4	Mm.18509	15	prostaglandin E receptor 4 (subtype EP4)
1418884_x_at	12.1492	0.00238916	3.20005	3.51264	0.312589	0.0147803	1.24193	BC010208	St6galnac2	Mm.3947	11	ST6 (alpha-N-acetyl-neuraminyl-2,3-beta-galactosyl-1,3)-N-acetylgalactosaminide alpha-2,6-sialyltransferase 2
1418884_x_at	13.8448	0.0015622	2.9032	3.21993	0.316733	0.00415362	1.24551	AV226721	Tmem26	Mm.2479	10	transmembrane protein 26
1418884_x_at	5.29669	0.0264598	5.12495	5.44387	0.318926	0.0214159	1.2474	BB449877	Bub3	Mm.927	7	budding uninhibited by benzimidazoles 3 homolog (S. cerevisiae)
1418884_x_at	9.76622	0.00473931	4.72857	5.04983	0.321258	0.0278597	1.24942	AK018652	Ppp6r3	Mm.284686	19	protein phosphatase 6, regulatory subunit 3
1418884_x_at	21.2982	0.00036009	3.33123	3.65346	0.322228	0.00946356	1.25026	BB129632	Map4k3	Mm.311948	17	mitogen-activated protein kinase kinase kinase kinase 3
1418884_x_at	4.52965	0.0388861	3.86132	4.19023	0.32891	0.0336081	1.25606	BF466132	Zfp787	Mm.3254	7	zinc finger protein 787
1418884_x_at	27.258	0.000149549	5.91849	6.26376	0.345271	0.00306222	1.27039	BG067317	Atxn1	Mm.342683	13	ataxin 1
1418884_x_at	10.93	0.00334275	2.20771	2.5619	0.35419	0.00642669	1.27827	AV209080	Tssk4	Mm.171300	14	testis-specific serine kinase 4
1418884_x_at	10.6531	0.00362249	4.80108	5.16696	0.365881	0.00379226	1.28867	BB759978	Pax3	Mm.1371	1	paired box 3
1418884_x_at	8.82883	0.00642944	2.89697	3.27363	0.376658	0.0048643	1.29833	BF719685	Tmed2	Mm.325307	5	transmembrane emp24 domain trafficking protein 2
1418884_x_at	9.94905	0.00447724	2.46303	2.84991	0.38688	0.0264047	1.30756	AV303043	Wnt5b	Mm.321818	6	wingless-type MMTV integration site family, member 5B
1418884_x_at	6.74227	0.0139569	2.97012	3.42164	0.451523	0.0100617	1.36748	AK003497	Sox6os	Mm.435492	7	SRY (sex determining region Y)-box 6, opposite strand
1418884_x_at	16.0724	0.000949956	2.57623	3.04694	0.470709	0.00721958	1.38579	BB523168	Rasal2	Mm.235028	1	RAS protein activator like 2
