# Supplementary material for: Autotaxin suppresses cytotoxic T cells via LPAR5 to promote anti–PD-1 resistance in non–small cell lung cancer
Source: J Clin Invest. 2023 Sep 1;133(17):e163128. doi: 10.1172/JCI163128 (PMC10471170; doi:10.1172/JCI163128)
Supplement: Supplemental table 2 [file jci-133-163128-s125.xlsx]

## Sheet: Primers
Table S2. Lists of the primers and antibodies used in this study.
Primer name	Primer sequence (5' -> 3')	Use
LSLG12D 1	gtctttccccagcacagtgc	Genotyping (PCR)
LSLG12D 2	ctcttgcctacgccaccagctc	Genotyping (PCR)
LSLG12D 3	agctagccaccatggcttgagtaagtctgca	Genotyping (PCR)
p53 int4 For	agctgctagagacagttgagg	Genotyping (PCR)
p53 int4 Rev	gccagcaaagagaggact	Genotyping (PCR)
Enpp2 For	GGATTACAGCCACCAAGCAAGG	qPCR
Enpp2 Rev	ATCAGGCTGCTCGGAGTAGAAG	qPCR
Lpar1 For	GGACACCATGATGAGCCTTCTG	qPCR
Lpar1 Rev	TCTCATAGGCCAGGACATCGCA	qPCR
Lpar2 For	TTCTATGTGCGTAGACGGGTGG	qPCR
Lpar2 Rev	TGTCCAGCACACCACAAATGCC	qPCR
Lpar3 For	ACACACCAGTGGCTCCATCAGC	qPCR
Lpar3 Rev	GCACGTTACACTGCTTGCAGTTC	qPCR
Lpar4 For	AGGCTTCTCCAAACGTGTCTGG	qPCR
Lpar4 Rev	GGAGGGTTCTAAGCACCACAGA	qPCR
Lpar5 For	TCAGCGATGAACTGTGGAAG	qPCR
Lpar5 Rev	ACGAAGCACAGCAGGAAGAT	qPCR
Lpar6 For	AGTGAGGACCATGTACCCGATC	qPCR
Lpar6 Rev	GGAGTCACTTCTTCTAACCGACC	qPCR
Plpp1 For	CAGTTGGACTCATTCAGGGAGC	qPCR
Plpp1 Rev	TGGCGGTTTCATGGAGAGTCGT	qPCR
Plpp2 For	CATACCGTCCAGACACGATCAC	qPCR
Plpp2 Rev	GGATCGCGAATAAAGACGGTCTG	qPCR
Plpp3 For	CGGGATTGTCACGGGTATCTGA	qPCR
Plpp3 Rev	GCAGTGAGAGGCTCGTCTTAGT	qPCR
Tap1 For	GACTCCTTGCTCTCCACTCAGT	qPCR
Tap1 Rev	AACGCTGTCACCGTTCCAGGAT	qPCR
Tap2 For	AGCAGGAAGTCAGCCGCTACAA	qPCR
Tap2 Rev	CGCAGTTCAGAATCAGCACCTG	qPCR
Irf1 For	TCCAAGTCCAGCCGAGACACTA	qPCR
Irf1 Rev	ACTGCTGTGGTCATCAGGTAGG	qPCR
CD38 For	GGTCCAAGTGATGCTCAATGGG	qPCR
CD38 Rev	AGCTCCTTCGATGTCGTGCATC	qPCR
Cdh1 For	GGTCATCAGTGTGCTCACCTCT	qPCR
Cdh1 Rev	GCTGTTGTGCTCAAGCCTTCAC	qPCR
Cdh2 For	CCTCCAGAGTTTACTGCCATGAC	qPCR
Cdh2 Rev	CCACCACTGATTCTGTATGCCG	qPCR
Vim For	CGGAAAGTGGAATCCTTGCAGG	qPCR
Vim Rev	AGCAGTGAGGTCAGGCTTGGAA	qPCR
Zeb1 For	ATTCAGCTACTGTGAGCCCTGC	qPCR
Zeb1 Rev	CATTCTGGTCCTCCACAGTGGA	qPCR
Tmem158 For	CAACATCAGCGTGCAACGACAG	qPCR
Tmem158 Rev	GCGTTGGTAGAGAAGAGCAGCA	qPCR
Ptger4 For	TACTCATCGCCACCTCTCTGGT	qPCR
Ptger4 Rev	GGTTCACAGAAGCAATCCTGATG	qPCR
Cmbl For	CAAAGCCGTGATTGTCGTCCAG	qPCR
Cmbl Rev	CCATGGCTCTTGACCCACAAAG	qPCR
Ttc23 For	GAGCAAAGTCCTACTCCAGCAG	qPCR
Ttc23 Rev	ACATACGCCTCCGCTAGTTTCC	qPCR
Nqo2 For	TGGTTCAGCGTTCCAGCAATCC	qPCR
Nqo2 Rev	CCGTGGTTAAGGAAAGGAGAGC	qPCR
Tspan5 For	GCACAGATTCCAATGCAAGCCG	qPCR
Tspan5 Rev	GGTTTCTGCCTGGCATCATAGC	qPCR
Slmo1 For	GGTGTCAGTGAATGAGAGGTTGG	qPCR
Slmo1 Rev	GCCATCAGACTTTCCAGGTAGC	qPCR
F11r For	CACCTACTCTGGCTTCTCCTCT	qPCR
F11r Rev	TGCCACTGGATGAGAAGGTGAC	qPCR
Cyp51 For	ATCCAGAAGCGCAGGCTGTCAA	qPCR
Cyp51 Rev	CAGTCCGATGAGCATCCCTGAT	qPCR
Ahr For	CTGGTTGTCACAGCAGATGCCT	qPCR
Ahr Rev	CGGTCTTCTGTATGGATGAGCTC	qPCR
Sc5d For	GTCTTTGCCTTGGATCAGCATCC	qPCR
Sc5d Rev	GGAAGGATACGACGCTAACCATG	qPCR
Kdm6b For	AGACCTCACCATCAGCCACTGT	qPCR
Kdm6b Rev	TCTTGGGTTTCACAGACTGGGC	qPCR
Lmo7 For	TCACAGCGAGACCTTTTGGCAC	qPCR
Lmo7 Rev	CTCTGCCCAAATCGAGTTGCTC	qPCR
Pcnx For	GAGCACAGTGTTCACGGCATTG	qPCR
Pcnx Rev	TTCCTCACCTGAGGCAGCACAT	qPCR
Pard3 For	GAGACTCTACGGAGGTCCATGT	qPCR
Pard3 Rev	TCGGTCATCCAGTTCTGTCTCG	qPCR
Upf1 For	CAGGCAAGACTGTGACATCAGC	qPCR
Upf1 Rev	ACGACCTTCAGTCCTGTCTGGT	qPCR
Nt5c2 For	GTGGCAGTCCTACTTTGACCTG	qPCR
Nt5c2 Rev	CCTGAGTAGACAATGCCGTGCT	qPCR
Tnpo2 For	TGGGTGGTCAAAGAGTCAGGGA	qPCR
Tnpo2 Rev	ATCTGACAGGCACTGGATGAGG	qPCR
Rasal2 For	CTGATGGACCATCAGAGCAACC	qPCR
Rasal2 Rev	GTTCAGGCACTGCTGCTTCCAT	qPCR
Phldb1 For	CAGCGACAATGAGGACGAACTTC	qPCR
Phldb1 Rev	CACAGGTTCAGGATGGTCTCCA	qPCR
Il13ra1 For	TGTTCTTGCCGACGCTGTCTAC	qPCR
Il13ra1 Rev	GTGTAGAAGGTGGAGTTTTGCTC	qPCR
L32 For	ATCAGGCACCAGTCAGACCGAT	qPCR
L32 Rev	GTTGCTCCCATAACCGATGTTGG	qPCR

## Sheet: Antibodies
Name	Company	Catalog Number	Use	Dilution
AKT	Cell Signaling	9272S	Western	1 to 1000
Autotaxin	ProteinTech	14243-1-AP	Western, IHC	1 to 1000 (western); 1 to 750 (IHC)
CD38	R&D	AF4947	Western	1 to 1000
CD8	Cell Signaling	98941	IHC	1 to 80
E-cadherin	BD Biosciences	610181	Western	1 to 2000
ERK1/2	Cell Signaling	9102S	Western	1 to 2000
Granzyme B	Abcam	ab4059	IHC	1 to 800
JAK2	Cell Signaling	3230s	Western	1 to 1000
LPAR2	Invitrogen	PA5-75349	Western, flow, IF	1 to 1000 (western); 1 to 200 (flow); 1 to 250 (IF)
LPAR5	Biorbyt	orb157371	Western, flow, IF	1 to 1000 (western); 1 to 200 (flow); 1 to 100 (IF)
LPAR6	Boster	AO5725-1	Western, flow, IF	1 to 1000 (western); 1 to 200 (flow); 1 to 100 (IF)
N-cadherin	BD Biosciences	610921	Western	1 to 1000
PD-L1	Cell Signaling	13684S	Western, flow	1 to 500
phospho-AKT	Cell Signaling	9271S	Western	1 to 1000
phospho-ERK1/2	Cell Signaling	9101S	Western, flow	1 to 1000 (western); 1 to 200 (flow)
phospho-JAK2	Cell Signaling	3771	Western	1 to 1000
phospho-STAT1	Cell Signaling	8826s	Western	1 to 1000
phospho-STAT3	Cell Signaling	9145S	Western	1 to 1000
STAT1	Cell Signaling	9172s	Western	1 to 1000
STAT3	Cell Signaling	9139S	Western	1 to 1000
Vimentin	Cell Signaling	3932s	Western	1 to 2000
Zeb-1	Cell Signaling	3396s	Western	1 to 1000
Cytek Panel
CD25 BUV395	BD Biosciences	564022	flow	1 to 100
Live/Dead Ghost UV450	Tonbo	13-0868-T100	flow	1 to 100
CD49b BV496	BD Biosciences	741097	flow	1 to 100
CD62L BUV563	BD Biosciences	741230	flow	1 to 100
CD44 BUV737	BD Biosciences	612799	flow	1 to 100
CD45 BUV805	BD Biosciences	748370	flow	1 to 100
PD-1 BV421	Biolegend	135217	flow	1 to 100
CD115 SB436	Life Technologies	62-1152-80	flow	1 to 75
CD11b BV510	Biolegend	101245	flow	1 to 100
CD8 BV570	Biolegend	100739	flow	1 to 100
CD80 BV605	Biolegend	104729	flow	1 to 100
CD69 BV650	Biolegend	104541	flow	1 to 100
F4/80 SB702	Life Technologies	67-4801-82	flow	1 to 100
TIM3 BV711	Biolegend	134021	flow	1 to 100
CD11c BV750	Biolegend	117357	flow	1 to 100
CD278 BV785	Biolegend	313557	flow	1 to 100
CD90 PerCP	BD Biosciences	557266	flow	1 to 100
Ly6G PerCP-Cy5.5	Biolegend	127616	flow	1 to 100
CD14 PerCP-eFluor 710	Life Technologies	46-0141-80	flow	1 to 100
PD-L1 PE-Dazzle 594	Biolegend	124323	flow	1 to 100
CD19 PE Fire 640	Biolegend	115573	flow	1 to 100
NK1.1 PE-CY5	Biolegend	108715	flow	1 to 100
CD3 PE-Fire 700	Biolegend	100271	flow	1 to 100
MHCII PE-Cy7	Biolegend	107629	flow	1 to 300
CD31 AF647	Biolegend	102515	flow	1 to 100
CD4 AF700	Biolegend	100536	flow	1 to 100
Ly6C APC/Fire 750	Biolegend	128045	flow	1 to 100
GR-1 APC Fire 810	Biolegend	108469	flow	1 to 100
Ki67 Pac Blue	Biolegend	652421	flow	1 to 50
Arg1 FITC	R&D System	IC5868F	flow	1 to 50
FoxP3 Alexa 532	Life Technologies	58-5773-82	flow	1 to 100
iNOS PE	Life Technologies	12592080	flow	1 to 100
Granzyme B PE-eFluor 610	Life Technologies	61-8898-82	flow	1 to 100
LAG3 APC	Biolegend	125209	flow	1 to 100
Fortessa Panels
APC panel
Live/Dead Ghost violet 510	Tonobo	13-0870-T100	flow	1 to 100
CD45 Pacific Blue	Biolegend	103126	flow	1 to 100
Gr-1 BV711	Biolegend	108443	flow	1 to 200
CD11c BV786	Biolegend	117335	flow	1 to 100
CD11b BV650	Biolegend	101239	flow	1 to 100
F4/80 APC	Tonobo	20-4801-U100	flow	1 to 100
PD-L1 PE-Dazzle 594	Biolegend	124323	flow	1 to 200
CD86 APC-Cy7	Biolegend	105029	flow	1 to 200
MHCII PE-Cy7	Biolegend	107629	flow	1 to 500
CD80 BV605	Biolegend	104729	flow	1 to 200
CD68 PerCP-Cy5.5	Biolegend	137009	flow	1 to 100
iNOS PE	Invitrogen	12-5920-80	flow	1 to 100
Arg1 FITC	R&D	IC5868F	flow	1 to 50
T cell
CD4 APC-Cy7	Biolegend	100526	flow	1 to 100
CD8 PE-Cy7	Biolegend	100721	flow	1 to 400
CD45 Pacific Blue	Biolegend	103126	flow	1 to 100
CD3 PE-594	Biolegend	100246	flow	1 to 100
Live/Dead Ghost violet 510	Tonobo	13-0870-T100	flow	1 to 100
CD278 PE	Biolegend	117406	flow	1 to 100
CD25 BUV 395	BD biosciences	564022	flow	1 to 100
PD-1 BV605	Biolegend	135220	flow	1 to 100
CD62L FITC	Tonobo	35-0621-U500	flow	1 to 100
CD44 BV711	Biolegend	103057	flow	1 to 100
LAG3 APC	Biolegend	125209	flow	1 to 100
FoxP3 PerCP Cy5.5	ebioscience	45-5773-82	flow	1 to 100
