# Supplementary material for: Autotaxin suppresses cytotoxic T cells via LPAR5 to promote anti–PD-1 resistance in non–small cell lung cancer
Source: J Clin Invest. 2023 Sep 1;133(17):e163128. doi: 10.1172/JCI163128 (PMC10471170; doi:10.1172/JCI163128)
Supplement: Supporting data values [file jci-133-163128-s126.xlsx]

## Sheet: 1B
Tumor growth curves
	344SQPD1S1												344SQPD1S2												344SQPD1S5
	Weeks	IgG					αPD1						Weeks	IgG					αPD1						Weeks	IgG					αPD1
	0	0	0	0	0	0	0	0	0	0	0		0	0	0	0	0	0	0	0	0	0	0		0	0	0	0	0	0	0	0	0	0	0
	1	17.9	32.4	13.2	9.8	16	30.1	5	8.7	15	33.2		1	178.1	93	110.3	85.4	74.4	88.7	80	39.6	111.9	70.8		1	26	70.3	68.4	70.2	54	44.6	31.1	52.1	74.2	45.9
	2	69.4	90.3	77.9	120.6	199.3	83.8	61.3	44.5	62.1	92		2	510.4	207.4	229.5	247.3	168.2	43.34	159.48	90.48	295.07	196.66		2	63.5	80.7	193.4	62	164	62.7	49.2	98.2	225.8	115.6
	3	103.49	64.27	89.77	95.22	167.13	64.18	42.78	37.93	153.77	63.01		3	794.76	680.59	824.28	623.29	508.54	124.15	231.54	329.77	502.1	430.71		3	170.47	160.74	286.38	187.54	471.31	153.87	99.25	106.13	266.73	134.25
	4	421.2	508.86	363.94	573.79	603.2	154.86	123.18	176.38	323.28	131.63		4	1695.8	1290.65	1311.84	1599.98	1088.76	223.63	446.57	757.24	1584.35	1116.23		4	410.42	283.76	504.21	371.21	1007.93	286.39	169.4	172.09	446.37	416.8
	5	1068.4	1222.1	834.4	814.4	1036.2	260.5	266	417	710.5	360.8		4.5	2036.97	1294.27	1343.29	2297.61	964.92	417.2	824.34	1187.23	2534.1	1740.23		5	1004.6	450.8	1102	662.9	1434.6	495.1	276.2	388.6	569.4	674.2
	6	1000.2	1297.2	1043.7	774.85	1252.5	366.45	637.09	474.22	625.24	853.48
	6.5	1102.06	2050.04	1710.43	731.476	1486.7	887.285	891.023	882.081	1600.48	1188.35

## Sheet: 1C
Tumor growth curves
	344SQPD1R1												344SQPD1R2												344SQPD1R3
	Weeks	IgG					αPD1						Weeks	IgG					αPD1						Weeks	IgG					αPD1
	0	0	0	0	0	0	0	0	0	0	0		0	0	0	0	0	0	0	0	0	0	0		0	0	0	0	0	0	0	0	0	0	0
	1	85.7	46.7	0	5	5.3	0	38.2	33.6	13.2	34		1	110.9	55.7	24.7	26.6	33.5	69.5	60.6	107.2	43.6	68.6		1	42.3	119.3	50.6	105.9	47.7	95.5	98.6	77	100.8	52.6
	2	241.7	119.1	53.5	110.1	5.5	66.9458	51.6101	74.1304	48.9202	49.9697		2	556.16	84.31	240.65	203.95	111.68	234.8	251.8	212.9	312.7	169.7		2	182.282	360.94	309.412	324.066	230.062	234.401	279.56	305.936	210.159	178.149
	3	441.29	181.19	93.26	184.14	91.85	85.5867	91.1117	296.595	72.4581	98.119		3	843.27	481.35	644.42	638.67	445.13	590.54	601.11	418.48	676.78	302.55		3	428.949	793.07	445.855	921.356	476.012	386.309	546.987	622.131	582.926	308.347
	4	761.1	489.87	270.28	473.05	291.39	340.14	500.9	762.52	531.45	447.74		4	1931.4	632.96	1352.12	1298.18	662.34	466.97	866.75	1707.01	1655.73	1000.06		4	923.45	1470.89	777.19	1762.14	1249.34	1097.87	894.92	952.17	1476.01	529.16
	5	1406.3	1003.8	964.6	701.1	528.4	704.476	802.056	1460.25	981.848	672.854		5	2525.6	2091.5	2159.3	2450.9	1024.5	2556.5	1735.4	2595.1	3348.4	1169.4		5	1837.51	2463.91	1772.83	3128.56	2047.26	1547.94	3003.69	1176.32	1919.13	1982.78
	6	3154.7	1227.3	1343.1	970.74	564.25	1065.1		2291.9	1238.5	1392.6
	6.5	1025.03	1589.37	1882.07	1830.73	684.352	1433.21		2319.17	1720.57	1309.64

## Sheet: 1D
CT scan quantifications
	%Change in tumor area
	IgG	αPD-L1
	101.533	38.2959
	80.3619	24.3122
	44.4637	29.1766

## Sheet: 1E
Tumor growth curves
	Weeks	KPIgG + IgG				KPIgG + PDL1					KPPDL1 + IgG			KPPDL1 + PDL1
	0	0	0	0	0	0	0	0	0	0	0	0	0	0	0	0	0	0
	1	80	73	116	73	41	0	49	61	113	81	74	79	68	84	88	95	95
	2	60	89	182	188	0	0	38	48	55	147	138	119	129	134	196	115	163
	3	152	244	924	617	0	0	54	98	124	155	195	105	147	204	312	201	156
	4	169	373	838	1319	0	0	175	110	252	235	194	143	186	199	375	219	213
	5										347	263	237	240	305	421	335	279
	6										521	511	373	325	499	675	527	507

## Sheet: 2A
Flow Cytometry Data
CD3 T cells_%live cells			CD8_%live cells			CD8 Naïve			CD8_Effector Memory
PD1S	PD1R		PD1S	PD1R		PD1S	PD1R		PD1S	PD1R
18.675	6.1506		7.52	2.24		29.5	3.22		58.4	81.2
11.6964	4.8263		4.85	1.13		22.5	36.7		68.4	36.4
31.1916	1.86594		16.1	0.55		8.02	14.3		87.7	63.4
21.156	6.8575		8.39	3.68		5.46	33.1		89.3	32.3
6.1122	12.6002		2.49	4.46		0.57	42.9		96.5	27.6
5.5778	8.3544		2.75	1.59		0.55	9.01		95.4	70.1
10.5894	9.2734		5.41	3.32		4.66	1.16		89.7	86.6
1.36287	21.909		1.71	2.7		3.63	0.67		92.7	90.3
12.8425	10.5417		9.84	1.56		3.39	1.55		83.2	83.9
11.1954	11.0252		6.87	2.81		1.03	0.73		75	89.9
5.6072			0.83			1.73			84.4
3.06885			1.9			7.9			78.1
3.73848			1.61			9.71			76.3
15.596			7.68			21.5			51.6

## Sheet: 2B
	CD8 IHC Quantification
	PD1S	PD1R
	64	5
	22	2
	23	1
	24	23
	75	16
	31	4
	142	0
	67	0
	68	11
	71	4
	40	12
	52	13
	22	39
	32	37
	44	30
	56	0
	33	3
	39	6

## Sheet: 2C
	CD8 IHC					Granzyme B IHC
	KPIgG		KPPDL1			KPIgG		KPPDL1
	IgG	αPD-L1	IgG	αPD-L1		IgG	αPD-L1	IgG	αPD-L1
	35	22	12	10		4	28	4	6
	17	26	6	1		24	21	11	1
	15	40	4	1		18	37	1	2
	5	22	9	3		5	18	7	8
	15	16	0	44		15	12	12	5
	11	2	0	6		11	2	4	4
	40	66	5	8		34	51	9	0
	41	31	0	0		32	30	14	2
	18	16	2	0		29	16	11	0
	9	48	5	1		8	41	9	5
	10	70	19	0		10	87	15	3
	8	45	3	4		8	32	11	7
	14	69	2	2		7	32	5	4
	3	52	0	0		15	48	6	7
	5	53	0	9		3	46	9	1
	6	42	1	0		6	48	11	5
		38	1	0		0	41	10	6
		17	2	0		5	29		11
		28		4			13		0
							32

## Sheet: 2D
Flow cytometry data
	CD3+ T cells_%live cells					CD8+ T cells_%live cells					CD8+ Naïve cells					CD8+ Effector Memory cells
	PD1S1		PD1R2			PD1S1		PD1R2			PD1S1		PD1R2			PD1S1		PD1R2
	IgG	αPD-1	IgG	αPD-1		IgG	αPD-1	IgG	αPD-1		IgG	αPD-1	IgG	αPD-1		IgG	αPD-1	IgG	αPD-1
	20	28.6	25	20.4		5.38	10.47	7.48	3		48.5	36	42.9	41		30.9	41	20.4	23.6
	34.7	32	34.6	35.4		13.64	10.66	9.1	9.1		44.7	38.1	51.4	42.9		38.5	34.1	16.8	17.9
	31.5	18	20.3	19.8		9.64	6.28	4.04	4.02		46.8	22.4	46.7	53.9		34.2	55.1	16.4	14.9
	25.2	30.7	20.8	20.8		9	8.75	5.72	5.43		49	34.2	46.8	43.9		25.9	38.9	20.2	20.3
		38.7	24.9				12.35	6.75				18.8	48.2				49.9	14.5

## Sheet: 3B
qPCR data
	Gene Name	344SQPD1S1			344SQPD1R2
	Tmem158	1.1159	1.01867	0.879709	0.180487	0.174404	0.116267
	Ptger4	0.908289	1.17864	0.934105	0.163023	0.138931	0.219703
	Cmbl	0.990556	0.973905	1.03658	0.257416	0.262591	0.262586
	Ttc23	0.962993	1.04494	0.993768	0.369157	0.342438	0.335866
	Nqo2	0.977617	1.0822	0.945197	0.473207	0.528997	0.517295
	Tspan5	1.00692	1.03533	0.959237	0.529017	0.510941	0.506354
	Slmo1	0.966189	0.983132	1.05275	0.610822	0.631325	0.664743
	F11r	0.934213	1.03246	1.03677	0.648361	0.65131	0.674195
	Cyp51	1.02609	0.967294	1.00753	0.718129	0.715582	0.751296
	Ahr	0.962828	1.05111	0.988104	0.767056	0.812583	0.751651
	Sc5d	0.948673	1.0642	0.990511	0.82522	0.849911	0.809755
	Kdm6b	1.00455	1.00601	0.989531	0.895038	0.825722	0.806064
	Lmo7	1.03391	1.00799	0.959539	0.910149	0.854392	0.851266
	Pcnx	1.08063	0.93901	0.985492	0.892948	0.856044	0.864557
	Pard3	0.981098	1.03825	0.981718	1.13411	1.24741	1.07853
	Upf1	1.05486	0.9868	0.960671	1.37238	1.43835	1.30143
	Nt5c2	0.990078	1.01178	0.998265	1.08117	1.33982	1.44437
	Tnpo2	1.00387	1.05793	0.941602	1.42099	1.38393	1.49805
	Rasal2	1.00392	0.992219	1.0039	1.46718	1.5328	1.35569
	Phldb1	1.1031	1.07902	0.840147	1.47802	1.4916	1.47325
	IL13ra1	1.0131	1.042	0.947279	2.33095	2.24972	2.16659
	Enpp2	0.933228	0.799761	1.33984	2.63421	2.8253	2.56825

## Sheet: 3E
LPA ELISA
	344SQ	344SQPD1S1	344SQPD1R1	344SQPD1R2
	2.75697	1.41949	11.0201	9.85857
	1.32183	1.77369	5.77598	8.03172
	2.1197	1.66644	11.1684	9.26244

[truncated: 64 more sheets: 3F, 3G, 3H, 3I, 4B, 4C, 4D, 4F, 4G, 4H, 5A, 5C, 5D, 5E, 5F, 5G, 5H, 6A, 6C, 6E …]
